# Supplementary material for: Crystal structure of ethyl 3-(4-chloro­phen­yl)-5-[(E)-2-(di­methyl­amino)­ethen­yl]-1,2-oxazole-4-carboxyl­ate
Source: Acta Crystallogr E Crystallogr Commun. 2015 Dec 9;71(Pt 12):o1028. doi: 10.1107/S2056989015023257 (PMC4719961; doi:10.1107/S2056989015023257)
Supplement: Supplementary file 1 [file e-71-o1028-sup1.cif]

##############################################################################
#                                                                            #
# This CIF contains the data in a paper accepted for publication in          #
# Acta Crystallographica Section E. It conforms to the requirements of       #
# Notes for Authors for Acta Crystallographica Section E, and has been       #
# peer reviewed under the auspices of the IUCr Commission on Journals.       #
#                                                                            #
# Full details of the Crystallographic Information File format               #
# are given in the paper "The Crystallographic Information File (CIF):       #
# a New Standard Archive File for Crystallography" by S. R. Hall, F. H.      #
# Allen and I. D. Brown [Acta Cryst. (1991), A47, 655-685].                  #
#                                                                            #
# The current version of the core CIF dictionary is obtainable from          #
# ftp://ftp.iucr.org/pub/cif_core.dic.                                       #
#                                                                            #
# Software is freely available for graphical display of the structure(s)     #
# in this CIF. For information consult the CIF software page                 #
# http://www.iucr.org/resources/cif/software.                                #
#                                                                            #
# This file may be used for bona fide research purposes within the           #
# scientific community so long as proper attribution is given to the journal # 
# article from which it was obtained.                                        #
#                                                                            #
##############################################################################
data_I
_database_code_depnum_ccdc_archive 'CCDC 1440290'
_audit_creation_method     SHELXL-97
_journal_date_recd_electronic     2015-11-05
_journal_date_accepted     2015-12-03
_journal_name_full     'Acta Crystallographica, Section E'
_journal_year     2016
_journal_volume     72
_journal_issue      1
_journal_page_first     o1028
_journal_page_last     o1028
_journal_paper_category     HO
_journal_paper_doi     10.1107/S2056989015023257
_journal_coeditor_code     HB7538
_publ_contact_author_name     'Ilya Efimov'
_publ_contact_author_address
;
Ural Federal University, Mira 19 Ekaterinburg 620002, Russian Federation
;
_publ_contact_author_email     'aspirant_efimov@mail.ru'
_publ_contact_author_fax     ?
_publ_contact_author_phone     '+79086340314'
_publ_section_title
;\
Crystal structure of ethyl
3-(4-chlorophenyl)-5-[(<i>E</i>)-2-(dimethylamino)ethenyl]-1,2-oxazole-4-\
carboxylate
;
loop_
    _publ_author_name
    _publ_author_footnote
    _publ_author_address
    'Efimov, Ilya' .
;
Ural Federal University, Mira 19 Ekaterinburg 620002,
Russian Federation
;
    'Slepukhin, Pavel' .
;
I. Postovsky Institute of Organic Synthesis, Kovalevskoy 22 Ekaterinburg 620090,
Russian Federation
;
    'Bakulev, Vasiliy' .
;
Ural Federal University, Mira 19 Ekaterinburg 620002,
Russian Federation
;
_chemical_name_systematic
;\
Ethyl 3-(4-chlorophenyl)-5-[(<i>E</i>)-\
2-(dimethylamino)ethenyl]-1,2-oxazole-4-carboxylate
;
_chemical_name_common     ?
_chemical_formula_moiety     'C16 H17 Cl N2 O3'
_chemical_formula_sum     'C16 H17 Cl N2 O3'
_chemical_formula_iupac     'C16 H17 Cl N2 O3'
_chemical_formula_weight     320.77
_chemical_melting_point     ?
_symmetry_cell_setting     triclinic
_symmetry_space_group_name_H-M     'P -1'
loop_
    _symmetry_equiv_pos_as_xyz
    'x, y, z'
    '-x, -y, -z'
_cell_length_a     11.5494(13)
_cell_length_b     12.474(2)
_cell_length_c     13.0430(13)
_cell_angle_alpha     102.369(11)
_cell_angle_beta     105.501(9)
_cell_angle_gamma     109.001(13)
_cell_volume     1615.8(4)
_cell_formula_units_Z     4
_cell_measurement_reflns_used     2382
_cell_measurement_theta_min     2.79
_cell_measurement_theta_max     26.37
_cell_measurement_temperature     295(2)
_exptl_crystal_description     prism
_exptl_crystal_colour     colorless
_exptl_crystal_size_max     0.25
_exptl_crystal_size_mid     0.20
_exptl_crystal_size_min     0.15
_exptl_crystal_density_diffrn     1.319
_exptl_crystal_density_meas     ?
_exptl_crystal_density_method     'not measured'
_exptl_crystal_F_000     672
_exptl_absorpt_coefficient_mu     0.250
_exptl_absorpt_correction_type     multi-scan
_exptl_absorpt_process_details
;
(CrysAlis RED; Oxford Diffraction, 2006)
;
_exptl_absorpt_correction_T_min     0.06125
_exptl_absorpt_correction_T_max     0.96219
_exptl_special_details
;
Absorption correction: CrysAlis RED, Oxford Diffraction Ltd.,
Version 1.171.29.9 (release 23-03-2006 CrysAlis171 .NET)
(compiled Mar 23 2006,23:39:28)
Empirical absorption correction using spherical harmonics,
 implemented in SCALE3 ABSPACK scaling algorithm.
;
_diffrn_ambient_temperature     293(2)
_diffrn_radiation_type     MoK\a
_diffrn_radiation_wavelength     0.71073
_diffrn_radiation_source     'fine-focus sealed tube'
_diffrn_radiation_monochromator     graphite
_diffrn_measurement_device_type     'Oxford Diffraction Xcalibur S CCD'
_diffrn_measurement_method     'omega scans'
_diffrn_detector_area_resol_mean     ?
_diffrn_reflns_number     14310
_diffrn_reflns_av_R_equivalents     0.0309
_diffrn_reflns_av_sigmaI/netI     0.1062
_diffrn_reflns_theta_min     2.79
_diffrn_reflns_theta_max     26.37
_diffrn_reflns_theta_full     26.00
_diffrn_measured_fraction_theta_max     0.988
_diffrn_measured_fraction_theta_full     0.990
_diffrn_reflns_limit_h_min     -13
_diffrn_reflns_limit_h_max     14
_diffrn_reflns_limit_k_min     -15
_diffrn_reflns_limit_k_max     15
_diffrn_reflns_limit_l_min     -16
_diffrn_reflns_limit_l_max     16
_diffrn_standards_number     0
_diffrn_standards_interval_count     0
_diffrn_standards_interval_time     0
_diffrn_standards_decay_%     0
_refine_special_details
;
Refinement of <i>F</i>^2^ against ALL reflections. The weighted <i>R</i>-factor
<i>wR</i> and goodness of fit <i>S</i> are based on <i>F</i>^2^, conventional
<i>R</i>-factors <i>R</i> are based on <i>F</i>, with <i>F</i> set to zero for
negative <i>F</i>^2^. The threshold expression of <i>F</i>^2^ >
\s(<i>F</i>^2^) is used only for calculating <i>R</i>-factors(gt) <i>etc</i>.
and is not relevant to the choice of reflections for refinement.
<i>R</i>-factors based on <i>F</i>^2^ are statistically about twice as large
as those based on <i>F</i>, and <i>R</i>- factors based on ALL data will be
even larger.
;
_reflns_number_total     6536
_reflns_number_gt     2382
_reflns_threshold_expression     I>2sigma(I)
_refine_ls_structure_factor_coef     Fsqd
_refine_ls_matrix_type     full
_refine_ls_R_factor_all     0.1162
_refine_ls_R_factor_gt     0.0392
_refine_ls_wR_factor_gt     0.0775
_refine_ls_wR_factor_ref     0.0818
_refine_ls_goodness_of_fit_ref     1.003
_refine_ls_restrained_S_all     1.003
_refine_ls_number_reflns     6536
_refine_ls_number_parameters     414
_refine_ls_number_restraints     0
_refine_ls_hydrogen_treatment     mixed
_refine_ls_weighting_scheme     calc
_refine_ls_weighting_details
                 'calc w=1/[\s^2^(Fo^2^)+(0.0245P)^2^] where P=(Fo^2^+2Fc^2^)/3'
_atom_sites_solution_hydrogens     geom
_atom_sites_solution_primary     direct
_atom_sites_solution_secondary     difmap
_refine_ls_shift/su_max     0.001
_refine_ls_shift/su_mean     0.000
_refine_diff_density_max     0.220
_refine_diff_density_min     -0.185
_refine_ls_extinction_method
;
SHELXTL (Sheldrick, 2008)
;
_refine_ls_extinction_coef     0.0196(8)
_refine_ls_extinction_expression
                                  'Fc^*^=kFc[1+0.001xFc^2^\l^3^/sin(2\q)]^-1/4^'
loop_
    _atom_type_symbol
    _atom_type_description
    _atom_type_scat_dispersion_real
    _atom_type_scat_dispersion_imag
    _atom_type_scat_source
    'C' 'C' 0.0033 0.0016
                         'International Tables Vol C Tables 4.2.6.8 and 6.1.1.4'
    'H' 'H' 0.0000 0.0000
                         'International Tables Vol C Tables 4.2.6.8 and 6.1.1.4'
    'N' 'N' 0.0061 0.0033
                         'International Tables Vol C Tables 4.2.6.8 and 6.1.1.4'
    'O' 'O' 0.0106 0.0060
                         'International Tables Vol C Tables 4.2.6.8 and 6.1.1.4'
    'Cl' 'Cl' 0.1484 0.1585
                         'International Tables Vol C Tables 4.2.6.8 and 6.1.1.4'
_computing_data_collection
;
CrysAlis CCD (Oxford Diffraction, 2006)
;
_computing_cell_refinement
;
CrysAlis RED (Oxford Diffraction, 2006)
;
_computing_data_reduction
;
CrysAlis RED (Oxford Diffraction, 2006)
;
_computing_structure_solution
;
SHELXS97 (Sheldrick, 2008)
;
_computing_structure_refinement
;
SHELXL97 (Sheldrick, 2008)
;
_computing_molecular_graphics
;
SHELXTL (Sheldrick, 2008)
;
_computing_publication_material
;
SHELXTL (Sheldrick, 2008)
;
loop_
    _atom_site_type_symbol
    _atom_site_label
    _atom_site_fract_x
    _atom_site_fract_y
    _atom_site_fract_z
    _atom_site_U_iso_or_equiv
    _atom_site_adp_type
    _atom_site_calc_flag
    _atom_site_refinement_flags
    _atom_site_occupancy
    _atom_site_symmetry_multiplicity
    _atom_site_disorder_assembly
    _atom_site_disorder_group
    Cl Cl1 0.72042(8) 0.13874(7) 0.46885(6) 0.1170(3) Uani d . 1 1 . .
    O O1 1.11936(13) 0.43268(13) 1.13549(13) 0.0683(5) Uani d . 1 1 . .
    C C1 0.9661(2) 0.32652(19) 0.97111(19) 0.0534(6) Uani d . 1 1 . .
    N N1 1.08897(17) 0.40459(16) 1.01763(16) 0.0664(6) Uani d . 1 1 . .
    N N2 1.15752(18) 0.47264(17) 1.46652(17) 0.0671(6) Uani d . 1 1 . .
    O O2 0.74356(14) 0.21389(15) 1.11743(14) 0.0820(5) Uani d . 1 1 . .
    C C2 0.9124(2) 0.30189(19) 1.05367(19) 0.0538(6) Uani d . 1 1 . .
    O O3 0.71582(14) 0.14117(14) 0.93699(14) 0.0819(5) Uani d . 1 1 . .
    C C3 1.0127(2) 0.3703(2) 1.1554(2) 0.0566(6) Uani d . 1 1 . .
    C C4 1.0238(2) 0.3823(2) 1.2679(2) 0.0605(7) Uani d . 1 1 . .
    C C5 1.1332(3) 0.4606(2) 1.3577(2) 0.0623(7) Uani d . 1 1 . .
    C C6 0.7845(2) 0.2175(2) 1.0421(2) 0.0621(7) Uani d . 1 1 . .
    C C7 1.0702(2) 0.3862(2) 1.49972(19) 0.0896(8) Uani d . 1 1 . .
    H H7A 0.9939 0.3316 1.4347 0.134 Uiso calc R 1 1 . .
    H H7B 1.0436 0.4275 1.5539 0.134 Uiso calc R 1 1 . .
    H H7C 1.1150 0.3421 1.5326 0.134 Uiso calc R 1 1 . .
    C C8 1.2785(2) 0.5627(2) 1.55382(18) 0.0862(8) Uani d . 1 1 . .
    H H8A 1.3275 0.6144 1.5213 0.129 Uiso calc R 1 1 . .
    H H8B 1.3299 0.5242 1.5883 0.129 Uiso calc R 1 1 . .
    H H8C 1.2585 0.6095 1.6098 0.129 Uiso calc R 1 1 . .
    C C9 0.9064(2) 0.28156(18) 0.84677(19) 0.0505(6) Uani d . 1 1 . .
    C C10 0.9715(2) 0.24439(19) 0.7822(2) 0.0619(7) Uani d . 1 1 . .
    H H10A 1.0549 0.2483 0.8175 0.074 Uiso calc R 1 1 . .
    C C11 0.9155(3) 0.20136(19) 0.6659(2) 0.0704(7) Uani d . 1 1 . .
    H H11A 0.9606 0.1763 0.6232 0.084 Uiso calc R 1 1 . .
    C C12 0.7931(3) 0.1960(2) 0.6141(2) 0.0695(7) Uani d . 1 1 . .
    C C13 0.7275(2) 0.2348(2) 0.6764(2) 0.0775(8) Uani d . 1 1 . .
    H H13A 0.6449 0.2325 0.6408 0.093 Uiso calc R 1 1 . .
    C C14 0.7843(2) 0.2773(2) 0.7921(2) 0.0685(7) Uani d . 1 1 . .
    H H14A 0.7394 0.3036 0.8343 0.082 Uiso calc R 1 1 . .
    C C15 0.5864(2) 0.0541(3) 0.9179(2) 0.1129(11) Uani d . 1 1 . .
    H H15A 0.5951 -0.0082 0.9489 0.135 Uiso calc R 1 1 . .
    H H15B 0.5424 0.0934 0.9563 0.135 Uiso calc R 1 1 . .
    C C16 0.5094(2) 0.0015(3) 0.8002(2) 0.1273(12) Uani d . 1 1 . .
    H H16A 0.4242 -0.0558 0.7891 0.191 Uiso calc R 1 1 . .
    H H16B 0.5524 -0.0383 0.7625 0.191 Uiso calc R 1 1 . .
    H H16C 0.4999 0.0631 0.7699 0.191 Uiso calc R 1 1 . .
    Cl Cl1A 1.83045(7) 0.87414(7) 1.92457(5) 0.1147(3) Uani d . 1 1 . .
    O O1A 1.44539(12) 0.59724(12) 1.25653(12) 0.0600(4) Uani d . 1 1 . .
    N N1A 1.47772(16) 0.61535(15) 1.37384(15) 0.0564(5) Uani d . 1 1 . .
    C C1A 1.59219(19) 0.70750(18) 1.42308(18) 0.0472(6) Uani d . 1 1 . .
    N N2A 1.39346(16) 0.58880(16) 0.93108(16) 0.0622(5) Uani d . 1 1 . .
    O O2A 1.85742(15) 0.88133(16) 1.45308(14) 0.1024(7) Uani d . 1 1 . .
    C C2A 1.63778(18) 0.75251(18) 1.34370(18) 0.0468(6) Uani d . 1 1 . .
    O O3A 1.76896(12) 0.89249(13) 1.28499(12) 0.0678(5) Uani d . 1 1 . .
    C C3A 1.5409(2) 0.68132(19) 1.23979(19) 0.0497(6) Uani d . 1 1 . .
    C C4A 1.5256(2) 0.6768(2) 1.1277(2) 0.0546(7) Uani d . 1 1 . .
    C C5A 1.4154(2) 0.5992(2) 1.0386(2) 0.0531(6) Uani d . 1 1 . .
    C C6A 1.7652(2) 0.8482(2) 1.3683(2) 0.0596(7) Uani d . 1 1 . .
    C C7A 1.4919(2) 0.6602(2) 0.89544(18) 0.0842(8) Uani d . 1 1 . .
    H H7AA 1.5700 0.7116 0.9601 0.126 Uiso calc R 1 1 . .
    H H7AB 1.4585 0.7083 0.8581 0.126 Uiso calc R 1 1 . .
    H H7AC 1.5124 0.6080 0.8445 0.126 Uiso calc R 1 1 . .
    C C8A 1.2676(2) 0.5056(2) 0.84385(17) 0.0785(8) Uani d . 1 1 . .
    H H8AA 1.2109 0.4642 0.8776 0.118 Uiso calc R 1 1 . .
    H H8AB 1.2809 0.4484 0.7913 0.118 Uiso calc R 1 1 . .
    H H8AC 1.2278 0.5493 0.8050 0.118 Uiso calc R 1 1 . .
    C C9A 1.65053(17) 0.7493(2) 1.54694(19) 0.0466(6) Uani d . 1 1 . .
    C C10A 1.64545(18) 0.6682(2) 1.60521(19) 0.0541(6) Uani d . 1 1 . .
    H H10B 1.6045 0.5863 1.5650 0.065 Uiso calc R 1 1 . .
    C C11A 1.69924(19) 0.7054(2) 1.7205(2) 0.0601(6) Uani d . 1 1 . .
    H H11B 1.6956 0.6495 1.7581 0.072 Uiso calc R 1 1 . .
    C C12A 1.7583(2) 0.8255(3) 1.77963(19) 0.0668(7) Uani d . 1 1 . .
    C C13A 1.7626(2) 0.9079(2) 1.7248(2) 0.0753(8) Uani d . 1 1 . .
    H H13B 1.8018 0.9895 1.7660 0.090 Uiso calc R 1 1 . .
    C C14A 1.7091(2) 0.8706(2) 1.6091(2) 0.0656(7) Uani d . 1 1 . .
    H H14B 1.7122 0.9271 1.5724 0.079 Uiso calc R 1 1 . .
    C C15A 1.8889(2) 0.9926(2) 1.3032(2) 0.0817(8) Uani d . 1 1 . .
    H H15C 1.9070 1.0590 1.3683 0.098 Uiso calc R 1 1 . .
    H H15D 1.9620 0.9687 1.3184 0.098 Uiso calc R 1 1 . .
    C C16A 1.8769(2) 1.0293(3) 1.2094(2) 0.1289(13) Uani d . 1 1 . .
    H H16D 1.9571 1.0953 1.2227 0.193 Uiso calc R 1 1 . .
    H H16E 1.8056 1.0544 1.1953 0.193 Uiso calc R 1 1 . .
    H H16F 1.8597 0.9638 1.1452 0.193 Uiso calc R 1 1 . .
    H H5 1.2040(17) 0.5145(15) 1.3454(14) 0.052(6) Uiso d . 1 1 . .
    H H4 0.9500(16) 0.3281(16) 1.2759(14) 0.052(6) Uiso d . 1 1 . .
    H H5A 1.3451(17) 0.5437(16) 1.0551(14) 0.060(7) Uiso d . 1 1 . .
    H H4A 1.5937(18) 0.7341(17) 1.1224(15) 0.066(7) Uiso d . 1 1 . .
loop_
    _atom_site_aniso_label
    _atom_site_aniso_U_11
    _atom_site_aniso_U_22
    _atom_site_aniso_U_33
    _atom_site_aniso_U_12
    _atom_site_aniso_U_13
    _atom_site_aniso_U_23
    Cl1 0.1601(7) 0.1288(7) 0.0607(5) 0.0742(6) 0.0246(5) 0.0239(5)
    O1 0.0583(10) 0.0680(11) 0.0602(12) 0.0077(8) 0.0204(8) 0.0163(9)
    C1 0.0518(15) 0.0481(15) 0.0580(17) 0.0164(12) 0.0209(13) 0.0183(13)
    N1 0.0643(13) 0.0693(14) 0.0542(14) 0.0123(11) 0.0247(11) 0.0182(11)
    N2 0.0685(13) 0.0777(15) 0.0547(15) 0.0253(12) 0.0254(12) 0.0242(12)
    O2 0.0667(10) 0.1044(14) 0.0722(13) 0.0197(9) 0.0326(10) 0.0387(11)
    C2 0.0469(14) 0.0549(15) 0.0576(17) 0.0158(12) 0.0202(13) 0.0213(13)
    O3 0.0632(11) 0.0821(12) 0.0689(13) -0.0058(9) 0.0258(9) 0.0184(10)
    C3 0.0523(15) 0.0561(16) 0.0629(19) 0.0184(13) 0.0248(14) 0.0234(14)
    C4 0.0539(17) 0.0658(18) 0.060(2) 0.0205(15) 0.0216(15) 0.0236(15)
    C5 0.0599(18) 0.0672(18) 0.065(2) 0.0244(15) 0.0299(17) 0.0254(16)
    C6 0.0615(17) 0.0660(18) 0.0600(19) 0.0247(14) 0.0199(15) 0.0280(16)
    C7 0.0998(19) 0.102(2) 0.0706(19) 0.0342(17) 0.0354(15) 0.0416(17)
    C8 0.0790(17) 0.097(2) 0.0600(18) 0.0254(16) 0.0157(15) 0.0114(16)
    C9 0.0529(14) 0.0430(14) 0.0531(17) 0.0133(12) 0.0206(14) 0.0193(12)
    C10 0.0577(14) 0.0579(16) 0.0676(19) 0.0184(12) 0.0274(15) 0.0180(14)
    C11 0.0856(19) 0.0583(17) 0.073(2) 0.0274(15) 0.0407(16) 0.0212(15)
    C12 0.094(2) 0.0647(18) 0.0508(18) 0.0356(16) 0.0231(17) 0.0198(14)
    C13 0.0839(18) 0.091(2) 0.065(2) 0.0468(16) 0.0217(17) 0.0311(16)
    C14 0.0795(18) 0.0774(19) 0.0585(19) 0.0393(15) 0.0292(14) 0.0247(15)
    C15 0.0746(18) 0.114(2) 0.096(2) -0.0194(17) 0.0269(17) 0.0275(19)
    C16 0.0691(18) 0.143(3) 0.108(3) 0.0006(18) 0.0206(18) 0.006(2)
    Cl1A 0.1036(5) 0.1297(7) 0.0551(5) 0.0072(5) 0.0147(4) 0.0065(4)
    O1A 0.0552(9) 0.0556(10) 0.0515(11) 0.0063(8) 0.0134(8) 0.0172(8)
    N1A 0.0523(11) 0.0566(13) 0.0516(13) 0.0124(10) 0.0153(10) 0.0213(10)
    C1A 0.0426(13) 0.0433(15) 0.0505(16) 0.0149(12) 0.0121(12) 0.0158(13)
    N2A 0.0564(12) 0.0686(14) 0.0502(14) 0.0122(10) 0.0199(11) 0.0179(11)
    O2A 0.0508(10) 0.1411(17) 0.0742(13) -0.0074(10) 0.0020(9) 0.0571(12)
    C2A 0.0415(13) 0.0462(14) 0.0462(15) 0.0127(11) 0.0126(12) 0.0151(12)
    O3A 0.0527(9) 0.0668(11) 0.0606(11) -0.0018(8) 0.0124(8) 0.0284(9)
    C3A 0.0462(14) 0.0461(15) 0.0595(18) 0.0161(12) 0.0231(13) 0.0220(14)
    C4A 0.0456(15) 0.0557(17) 0.0537(18) 0.0115(13) 0.0158(14) 0.0182(14)
    C5A 0.0543(16) 0.0553(17) 0.0500(18) 0.0183(13) 0.0226(14) 0.0194(14)
    C6A 0.0496(16) 0.0631(17) 0.0583(18) 0.0126(14) 0.0173(13) 0.0246(15)
    C7A 0.0800(16) 0.097(2) 0.0693(19) 0.0178(15) 0.0386(15) 0.0298(16)
    C8A 0.0668(16) 0.0863(19) 0.0514(16) 0.0128(14) 0.0114(13) 0.0061(14)
    C9A 0.0402(12) 0.0425(16) 0.0532(16) 0.0111(11) 0.0178(11) 0.0165(13)
    C10A 0.0475(13) 0.0472(15) 0.0582(17) 0.0120(11) 0.0154(12) 0.0158(14)
    C11A 0.0563(14) 0.0627(18) 0.0554(18) 0.0177(13) 0.0176(13) 0.0223(14)
    C12A 0.0553(15) 0.078(2) 0.0474(17) 0.0095(14) 0.0173(13) 0.0137(16)
    C13A 0.0778(17) 0.0539(18) 0.066(2) 0.0036(14) 0.0283(15) 0.0002(16)
    C14A 0.0764(16) 0.0468(17) 0.0667(19) 0.0147(13) 0.0289(14) 0.0185(14)
    C15A 0.0531(15) 0.0800(19) 0.089(2) -0.0045(14) 0.0247(14) 0.0343(16)
    C16A 0.099(2) 0.143(3) 0.115(3) 0.0002(19) 0.0226(18) 0.086(2)
_geom_special_details
;
All e.s.d.'s (except the e.s.d. in the dihedral angle between two l.s. planes)
are estimated using the full covariance matrix. The cell e.s.d.'s are taken
into account individually in the estimation of e.s.d.'s in distances, angles
and torsion angles; correlations between e.s.d.'s in cell parameters are only
used when they are defined by crystal symmetry. An approximate (isotropic)
treatment of cell e.s.d.'s is used for estimating e.s.d.'s involving l.s.
planes.
;
loop_
    _geom_bond_atom_site_label_1
    _geom_bond_atom_site_label_2
    _geom_bond_site_symmetry_2
    _geom_bond_distance
    _geom_bond_publ_flag
    Cl1 C12 . 1.728(2) ?
    O1 C3 . 1.351(2) ?
    O1 N1 . 1.4177(19) ?
    C1 N1 . 1.310(2) ?
    C1 C2 . 1.419(3) ?
    C1 C9 . 1.477(3) ?
    N2 C5 . 1.336(3) ?
    N2 C8 . 1.446(2) ?
    N2 C7 . 1.447(3) ?
    O2 C6 . 1.202(2) ?
    C2 C3 . 1.371(3) ?
    C2 C6 . 1.454(3) ?
    O3 C6 . 1.335(2) ?
    O3 C15 . 1.450(2) ?
    C3 C4 . 1.409(3) ?
    C4 C5 . 1.355(3) ?
    C4 H4 . 0.947(16) ?
    C5 H5 . 0.951(17) ?
    C7 H7A . 0.9600 ?
    C7 H7B . 0.9600 ?
    C7 H7C . 0.9600 ?
    C8 H8A . 0.9600 ?
    C8 H8B . 0.9600 ?
    C8 H8C . 0.9600 ?
    C9 C10 . 1.374(3) ?
    C9 C14 . 1.378(3) ?
    C10 C11 . 1.382(3) ?
    C10 H10A . 0.9300 ?
    C11 C12 . 1.367(3) ?
    C11 H11A . 0.9300 ?
    C12 C13 . 1.367(3) ?
    C13 C14 . 1.375(3) ?
    C13 H13A . 0.9300 ?
    C14 H14A . 0.9300 ?
    C15 C16 . 1.427(3) ?
    C15 H15A . 0.9700 ?
    C15 H15B . 0.9700 ?
    C16 H16A . 0.9600 ?
    C16 H16B . 0.9600 ?
    C16 H16C . 0.9600 ?
    Cl1A C12A . 1.724(2) ?
    O1A C3A . 1.356(2) ?
    O1A N1A . 1.4224(18) ?
    N1A C1A . 1.312(2) ?
    C1A C2A . 1.419(3) ?
    C1A C9A . 1.471(3) ?
    N2A C5A . 1.326(2) ?
    N2A C7A . 1.450(2) ?
    N2A C8A . 1.453(2) ?
    O2A C6A . 1.190(2) ?
    C2A C3A . 1.380(3) ?
    C2A C6A . 1.460(3) ?
    O3A C6A . 1.325(2) ?
    O3A C15A . 1.451(2) ?
    C3A C4A . 1.411(3) ?
    C4A C5A . 1.354(3) ?
    C4A H4A . 0.905(18) ?
    C5A H5A . 0.988(17) ?
    C7A H7AA . 0.9600 ?
    C7A H7AB . 0.9600 ?
    C7A H7AC . 0.9600 ?
    C8A H8AA . 0.9600 ?
    C8A H8AB . 0.9600 ?
    C8A H8AC . 0.9600 ?
    C9A C10A . 1.386(3) ?
    C9A C14A . 1.386(3) ?
    C10A C11A . 1.370(2) ?
    C10A H10B . 0.9300 ?
    C11A C12A . 1.365(3) ?
    C11A H11B . 0.9300 ?
    C12A C13A . 1.367(3) ?
    C13A C14A . 1.375(3) ?
    C13A H13B . 0.9300 ?
    C14A H14B . 0.9300 ?
    C15A C16A . 1.385(3) ?
    C15A H15C . 0.9700 ?
    C15A H15D . 0.9700 ?
    C16A H16D . 0.9600 ?
    C16A H16E . 0.9600 ?
    C16A H16F . 0.9600 ?
loop_
    _geom_angle_atom_site_label_1
    _geom_angle_atom_site_label_2
    _geom_angle_atom_site_label_3
    _geom_angle_site_symmetry_1
    _geom_angle_site_symmetry_3
    _geom_angle
    _geom_angle_publ_flag
    C3 O1 N1 . . 109.61(15) ?
    N1 C1 C2 . . 111.4(2) ?
    N1 C1 C9 . . 117.5(2) ?
    C2 C1 C9 . . 131.1(2) ?
    C1 N1 O1 . . 105.39(16) ?
    C5 N2 C8 . . 121.6(2) ?
    C5 N2 C7 . . 120.5(2) ?
    C8 N2 C7 . . 117.5(2) ?
    C3 C2 C1 . . 105.32(19) ?
    C3 C2 C6 . . 123.7(2) ?
    C1 C2 C6 . . 130.9(2) ?
    C6 O3 C15 . . 115.92(18) ?
    O1 C3 C2 . . 108.2(2) ?
    O1 C3 C4 . . 118.6(2) ?
    C2 C3 C4 . . 133.1(2) ?
    C5 C4 C3 . . 123.1(2) ?
    C5 C4 H4 . . 122.4(11) ?
    C3 C4 H4 . . 114.5(11) ?
    N2 C5 C4 . . 127.8(2) ?
    N2 C5 H5 . . 112.9(11) ?
    C4 C5 H5 . . 119.3(10) ?
    O2 C6 O3 . . 122.6(2) ?
    O2 C6 C2 . . 125.0(2) ?
    O3 C6 C2 . . 112.4(2) ?
    N2 C7 H7A . . 109.5 ?
    N2 C7 H7B . . 109.5 ?
    H7A C7 H7B . . 109.5 ?
    N2 C7 H7C . . 109.5 ?
    H7A C7 H7C . . 109.5 ?
    H7B C7 H7C . . 109.5 ?
    N2 C8 H8A . . 109.5 ?
    N2 C8 H8B . . 109.5 ?
    H8A C8 H8B . . 109.5 ?
    N2 C8 H8C . . 109.5 ?
    H8A C8 H8C . . 109.5 ?
    H8B C8 H8C . . 109.5 ?
    C10 C9 C14 . . 118.1(2) ?
    C10 C9 C1 . . 121.1(2) ?
    C14 C9 C1 . . 120.8(2) ?
    C9 C10 C11 . . 121.2(2) ?
    C9 C10 H10A . . 119.4 ?
    C11 C10 H10A . . 119.4 ?
    C12 C11 C10 . . 119.3(2) ?
    C12 C11 H11A . . 120.3 ?
    C10 C11 H11A . . 120.3 ?
    C13 C12 C11 . . 120.5(2) ?
    C13 C12 Cl1 . . 119.8(2) ?
    C11 C12 Cl1 . . 119.6(2) ?
    C12 C13 C14 . . 119.6(2) ?
    C12 C13 H13A . . 120.2 ?
    C14 C13 H13A . . 120.2 ?
    C13 C14 C9 . . 121.2(2) ?
    C13 C14 H14A . . 119.4 ?
    C9 C14 H14A . . 119.4 ?
    C16 C15 O3 . . 110.5(2) ?
    C16 C15 H15A . . 109.5 ?
    O3 C15 H15A . . 109.5 ?
    C16 C15 H15B . . 109.5 ?
    O3 C15 H15B . . 109.5 ?
    H15A C15 H15B . . 108.1 ?
    C15 C16 H16A . . 109.5 ?
    C15 C16 H16B . . 109.5 ?
    H16A C16 H16B . . 109.5 ?
    C15 C16 H16C . . 109.5 ?
    H16A C16 H16C . . 109.5 ?
    H16B C16 H16C . . 109.5 ?
    C3A O1A N1A . . 109.90(14) ?
    C1A N1A O1A . . 105.11(15) ?
    N1A C1A C2A . . 111.79(19) ?
    N1A C1A C9A . . 117.62(19) ?
    C2A C1A C9A . . 130.57(19) ?
    C5A N2A C7A . . 121.99(19) ?
    C5A N2A C8A . . 120.80(19) ?
    C7A N2A C8A . . 117.21(18) ?
    C3A C2A C1A . . 105.39(18) ?
    C3A C2A C6A . . 128.1(2) ?
    C1A C2A C6A . . 126.3(2) ?
    C6A O3A C15A . . 117.49(17) ?
    O1A C3A C2A . . 107.78(18) ?
    O1A C3A C4A . . 117.8(2) ?
    C2A C3A C4A . . 134.4(2) ?
    C5A C4A C3A . . 122.7(2) ?
    C5A C4A H4A . . 123.9(12) ?
    C3A C4A H4A . . 113.3(12) ?
    N2A C5A C4A . . 126.5(2) ?
    N2A C5A H5A . . 116.7(10) ?
    C4A C5A H5A . . 116.8(10) ?
    O2A C6A O3A . . 123.2(2) ?
    O2A C6A C2A . . 123.8(2) ?
    O3A C6A C2A . . 113.0(2) ?
    N2A C7A H7AA . . 109.5 ?
    N2A C7A H7AB . . 109.5 ?
    H7AA C7A H7AB . . 109.5 ?
    N2A C7A H7AC . . 109.5 ?
    H7AA C7A H7AC . . 109.5 ?
    H7AB C7A H7AC . . 109.5 ?
    N2A C8A H8AA . . 109.5 ?
    N2A C8A H8AB . . 109.5 ?
    H8AA C8A H8AB . . 109.5 ?
    N2A C8A H8AC . . 109.5 ?
    H8AA C8A H8AC . . 109.5 ?
    H8AB C8A H8AC . . 109.5 ?
    C10A C9A C14A . . 117.9(2) ?
    C10A C9A C1A . . 120.9(2) ?
    C14A C9A C1A . . 121.2(2) ?
    C11A C10A C9A . . 121.7(2) ?
    C11A C10A H10B . . 119.1 ?
    C9A C10A H10B . . 119.1 ?
    C12A C11A C10A . . 119.1(2) ?
    C12A C11A H11B . . 120.4 ?
    C10A C11A H11B . . 120.4 ?
    C11A C12A C13A . . 120.6(2) ?
    C11A C12A Cl1A . . 119.8(2) ?
    C13A C12A Cl1A . . 119.6(2) ?
    C12A C13A C14A . . 120.3(2) ?
    C12A C13A H13B . . 119.9 ?
    C14A C13A H13B . . 119.9 ?
    C13A C14A C9A . . 120.3(2) ?
    C13A C14A H14B . . 119.8 ?
    C9A C14A H14B . . 119.8 ?
    C16A C15A O3A . . 110.5(2) ?
    C16A C15A H15C . . 109.5 ?
    O3A C15A H15C . . 109.5 ?
    C16A C15A H15D . . 109.5 ?
    O3A C15A H15D . . 109.5 ?
    H15C C15A H15D . . 108.1 ?
    C15A C16A H16D . . 109.5 ?
    C15A C16A H16E . . 109.5 ?
    H16D C16A H16E . . 109.5 ?
    C15A C16A H16F . . 109.5 ?
    H16D C16A H16F . . 109.5 ?
    H16E C16A H16F . . 109.5 ?
loop_
    _geom_hbond_atom_site_label_D
    _geom_hbond_atom_site_label_H
    _geom_hbond_atom_site_label_A
    _geom_hbond_site_symmetry_A
    _geom_hbond_distance_DH
    _geom_hbond_distance_HA
    _geom_hbond_distance_DA
    _geom_hbond_angle_DHA
    C4 H4 O2 . 0.95(2) 2.425(18) 3.025(3) 121.1(13)
    C4A H4A O3A . 0.91(2) 2.409(19) 2.996(3) 122.7(14)
    C16A H16F Cl1A 1_554 0.96 2.74 3.607(3) 151
