# Supplementary material for: Crystal structure of ethyl 3-(4-chloro­phen­yl)-5-[(E)-2-(di­methyl­amino)­ethen­yl]-1,2-oxazole-4-carboxyl­ate
Source: Acta Crystallogr E Crystallogr Commun. 2015 Dec 9;71(Pt 12):o1028. doi: 10.1107/S2056989015023257 (PMC4719961; doi:10.1107/S2056989015023257)
Supplement: Supplementary file 2 [file e-71-o1028-Isup2.hkl]

# 
# h,k,l, Fc-squared, Fo-squared, sigma(Fo-squared) and status flag 
# 
data_I
_shelx_title ' dc in P-1' 
_shelx_refln_list_code          4 
_shelx_F_calc_maximum      316.60 
_exptl_crystal_F_000       672.00 
_reflns_d_resolution_high  0.8000 
 
loop_ 
 _symmetry_equiv_pos_as_xyz 
 'x, y, z' 
 '-x, -y, -z' 
 
_cell_length_a    11.5494 
_cell_length_b    12.4740 
_cell_length_c    13.0430 
_cell_angle_alpha 102.369 
_cell_angle_beta  105.501 
_cell_angle_gamma 109.001 
 
_shelx_F_squared_multiplier     1.000 
 
loop_ 
 _refln_index_h 
 _refln_index_k 
 _refln_index_l 
 _refln_F_squared_calc 
 _refln_F_squared_meas 
 _refln_F_squared_sigma 
 _refln_observed_status 
   2   0   0     2684.61     2844.99      7.74 o 
   3   0   0     1159.56     1149.43     10.04 o 
   4   0   0     1107.49     1116.58      6.90 o 
   5   0   0      485.63      474.18      5.26 o 
   6   0   0      403.96      457.22      7.46 o 
   7   0   0       84.04       70.10      6.30 o 
   8   0   0      278.29      240.12     10.61 o 
   9   0   0        0.31        0.66      8.87 o 
  10   0   0        0.36        0.36     10.89 o 
  11   0   0        0.86       -3.53     15.48 o 
  12   0   0        0.01        1.09     18.17 o 
 -13   1   0        0.05       -2.86     19.29 o 
 -12   1   0        1.79        2.17     17.58 o 
 -11   1   0       50.73       47.62     14.80 o 
 -10   1   0        1.98        0.27     10.06 o 
  -9   1   0       98.94       88.10      7.72 o 
  -8   1   0        8.81        4.97      6.78 o 
  -7   1   0       27.13       24.19      5.30 o 
  -6   1   0        7.81        5.73      5.05 o 
  -5   1   0     2056.66     2086.60     18.47 o 
  -4   1   0        2.57       -0.19      2.88 o 
  -3   1   0        1.42        4.17      2.20 o 
  -2   1   0     9850.19     9862.83     39.05 o 
   1   1   0      145.56      156.01      2.89 o 
   2   1   0     6689.56     6655.14     39.06 o 
   3   1   0     1612.36     1668.50     11.03 o 
   4   1   0     1092.42     1121.67     11.87 o 
   5   1   0     1808.77     1931.85     16.41 o 
   6   1   0       36.06       33.18      5.06 o 
   7   1   0       69.74       66.36      6.15 o 
   8   1   0       30.43       25.41      7.29 o 
   9   1   0      112.34      101.48      9.37 o 
  10   1   0        6.40        2.41     10.70 o 
  11   1   0        0.09       -0.11     16.36 o 
  12   1   0        8.58       14.21     20.77 o 
 -13   2   0        0.16       -4.04     20.32 o 
 -12   2   0       20.77       17.40     17.77 o 
 -11   2   0       86.70       75.66     13.97 o 
 -10   2   0       11.91       11.15      9.71 o 
  -9   2   0        0.05        3.20      7.62 o 
  -8   2   0        4.27       -1.02      6.72 o 
  -7   2   0      482.82      537.11      9.21 o 
  -6   2   0      349.39      345.17      6.98 o 
  -5   2   0      132.60      106.37      4.17 o 
  -4   2   0     9722.77     9833.90     60.58 o 
  -3   2   0     5179.18     5170.70     40.11 o 
  -2   2   0      730.44      762.31     11.80 o 
  -1   2   0      352.70      367.29      5.86 o 
   0   2   0     1910.08     1920.16     51.08 o 
   1   2   0       11.03       12.68      1.75 o 
   2   2   0       55.17       51.92      2.17 o 
   3   2   0      703.76      730.31      6.82 o 
   4   2   0      405.00      361.16      8.21 o 
   5   2   0       51.98       48.06      3.18 o 
   6   2   0       39.71       36.46      5.47 o 
   7   2   0      242.20      205.86      9.99 o 
   8   2   0       16.28       11.10      7.92 o 
   9   2   0       15.10       16.03      9.54 o 
  10   2   0        0.28        1.28     13.18 o 
  11   2   0        0.37        0.28     18.03 o 
 -13   3   0        0.48        0.95     18.26 o 
 -12   3   0        0.02       -2.53     14.79 o 
 -11   3   0        6.30        4.11     14.01 o 
 -10   3   0      196.27      197.17      9.06 o 
  -9   3   0      121.59      126.79      9.79 o 
  -8   3   0       58.20       66.61      5.99 o 
  -7   3   0      556.98      644.64     10.38 o 
  -6   3   0      628.10      569.57      8.24 o 
  -5   3   0        1.46        2.92      3.54 o 
  -4   3   0       29.93       28.79      2.72 o 
  -3   3   0      281.15      296.47      8.74 o 
  -2   3   0   100237.75   106151.47    651.77 o 
  -1   3   0       87.13       92.65      3.13 o 
   0   3   0       52.14       59.31      3.48 o 
   1   3   0     6075.07     6005.40     40.28 o 
   2   3   0       42.52       40.60      2.46 o 
   3   3   0      644.08      697.45      6.92 o 
   4   3   0      360.36      404.91      7.95 o 
   5   3   0       48.87       35.79      5.20 o 
   6   3   0        0.11       -2.39      6.18 o 
   7   3   0       35.95       25.30      6.96 o 
   8   3   0        1.35       -0.64      9.03 o 
   9   3   0        2.04        5.58     10.38 o 
  10   3   0        1.18       -2.38     11.94 o 
  11   3   0        1.03        2.33     19.73 o 
 -13   4   0       22.31       21.35     16.93 o 
 -12   4   0        2.91        0.40     15.71 o 
 -11   4   0       12.52        6.25     13.13 o 
 -10   4   0       35.32       29.99     11.61 o 
  -9   4   0        7.29        1.90      7.32 o 
  -8   4   0       38.44       38.71      5.70 o 
  -7   4   0       81.66       85.02      4.85 o 
  -6   4   0       42.69       29.50      4.25 o 
  -5   4   0      604.66      582.64      7.04 o 
  -4   4   0     2651.59     2439.74     40.65 o 
  -3   4   0      749.80      691.99     11.23 o 
  -2   4   0     5847.83     5741.75     31.97 o 
  -1   4   0     1530.80     1581.37     50.67 o 
   0   4   0     2631.96     2667.63     28.29 o 
   1   4   0      472.39      484.57      9.83 o 
   2   4   0     2687.66     2766.39     16.44 o 
   3   4   0      819.95      812.37      7.88 o 
   4   4   0       96.86      103.49      4.06 o 
   5   4   0      269.56      261.56      5.31 o 
   6   4   0        0.06       -2.28      7.57 o 
   7   4   0      168.25      157.51      8.00 o 
   8   4   0        5.67        1.48     10.02 o 
   9   4   0        1.33       -0.76     11.22 o 
  10   4   0       18.19       22.29     15.15 o 
 -13   5   0       22.86       14.50     26.59 o 
 -12   5   0        1.14        2.90     23.20 o 
 -11   5   0        0.00        0.68     11.61 o 
 -10   5   0        1.05       -0.01     10.08 o 
  -9   5   0       20.48       18.09      7.25 o 
  -8   5   0       59.29       46.28      6.06 o 
  -7   5   0       56.36       54.38      4.63 o 
  -6   5   0      661.81      672.20     10.00 o 
  -5   5   0      169.12      162.99      7.50 o 
  -4   5   0      339.67      387.69     15.77 o 
  -3   5   0      142.57      153.48      7.26 o 
  -2   5   0      983.95     1025.68     16.14 o 
  -1   5   0      111.29      116.97      7.50 o 
   0   5   0        5.20        2.80      4.17 o 
   1   5   0      109.15       96.73      4.41 o 
   2   5   0     1263.36     1286.56     18.88 o 
   3   5   0        3.51        3.04      5.10 o 
   4   5   0      159.92      155.64      4.91 o 
   5   5   0      104.94       89.66      6.81 o 
   6   5   0        0.44       -3.42      8.16 o 
   7   5   0        1.10        0.44     10.49 o 
   8   5   0       12.55        3.04     12.69 o 
   9   5   0        9.16        5.07     14.68 o 
  10   5   0       11.31       11.21     20.77 o 
 -13   6   0        6.65        6.28     27.07 o 
 -12   6   0       40.46       53.18     19.34 o 
 -11   6   0        0.77       -4.35     18.37 o 
 -10   6   0       11.53       18.37     14.98 o 
  -9   6   0       54.63       71.73      7.13 o 
  -8   6   0        0.29        1.62      5.83 o 
  -7   6   0        0.00       -0.17      4.92 o 
  -6   6   0      412.99      424.76      7.42 o 
  -5   6   0       40.98       36.26      5.90 o 
  -4   6   0     4727.87     4537.41     33.83 o 
  -3   6   0      256.39      291.73     10.18 o 
  -2   6   0       85.20       82.24      7.26 o 
  -1   6   0      983.00     1008.05     12.14 o 
   0   6   0       66.37       70.43      4.80 o 
   1   6   0      977.01      988.14     17.66 o 
   2   6   0        1.29        0.12      5.55 o 
   3   6   0        7.98        4.82      5.96 o 
   4   6   0      190.73      194.19      6.79 o 
   5   6   0      167.60      143.24     14.03 o 
   6   6   0        1.05        1.11     10.39 o 
   7   6   0        1.44       -3.21     12.75 o 
   8   6   0        5.92        0.59     14.04 o 
   9   6   0        0.00        2.28     21.87 o 
 -13   7   0        2.19       -3.38     29.00 o 
 -12   7   0       19.92       15.95     26.10 o 
 -11   7   0        0.69       -4.83     21.75 o 
 -10   7   0       35.31       36.74     19.82 o 
  -9   7   0        1.77        1.94      9.41 o 
  -8   7   0        1.12       -1.37      7.77 o 
  -7   7   0      222.66      215.91     15.01 o 
  -6   7   0     1183.18     1025.55     47.06 o 
  -5   7   0      118.55      132.22      6.88 o 
  -4   7   0     1431.43     1408.06     21.04 o 
  -3   7   0        1.84       -3.87      8.70 o 
  -2   7   0     1077.00     1069.94     20.49 o 
  -1   7   0       72.93       52.20      5.19 o 
   0   7   0      700.10      705.77     12.49 o 
   1   7   0       21.99       22.95      6.18 o 
   2   7   0       41.23       39.57      6.50 o 
   3   7   0       86.62       85.46      7.36 o 
   4   7   0        0.29       -3.65     12.29 o 
   5   7   0      169.42      142.57     12.74 o 
   6   7   0       15.69       11.35     13.28 o 
   7   7   0        6.03        1.26     17.27 o 
   8   7   0        0.08       -5.69     17.88 o 
 -13   8   0        0.70        3.87     29.97 o 
 -12   8   0        0.84        3.38     26.10 o 
 -11   8   0       10.47        8.70     23.69 o 
 -10   8   0        0.13       -4.35     19.82 o 
  -9   8   0       40.02       34.43     10.28 o 
  -8   8   0       34.53       38.70      7.08 o 
  -7   8   0       25.29       27.99      9.06 o 
  -6   8   0      409.28      413.22     10.57 o 
  -5   8   0       47.06       29.98      9.67 o 
  -4   8   0      455.16      507.34     15.04 o 
  -3   8   0       18.58       14.99     10.64 o 
  -2   8   0        8.04        0.00      7.98 o 
  -1   8   0       25.46       11.56      5.93 o 
   0   8   0      182.45      209.92      9.50 o 
   1   8   0       85.66       77.08      7.13 o 
   2   8   0      125.27      126.81      7.31 o 
   3   8   0       88.51       73.66      8.51 o 
   4   8   0        7.75        1.41     12.30 o 
   5   8   0        0.00        1.50     15.71 o 
   6   8   0        8.43        7.25     17.77 o 
   7   8   0        0.81       -6.01     19.99 o 
 -13   9   0        5.59        3.38     27.55 o 
 -12   9   0        5.30        1.93     22.72 o 
 -11   9   0        5.10        2.42     21.75 o 
 -10   9   0       12.46        4.35     20.79 o 
  -9   9   0        0.52       -0.79     10.42 o 
  -8   9   0        0.88       -1.78      9.55 o 
  -7   9   0        0.12        3.90      9.75 o 
  -6   9   0      404.30      359.33     10.66 o 
  -5   9   0      228.08      300.62     13.07 o 
  -4   9   0       17.23       18.85     11.60 o 
  -3   9   0       58.34       65.77      8.55 o 
  -2   9   0       13.12        9.37      9.36 o 
  -1   9   0       72.47       56.11      7.25 o 
   0   9   0       19.89       13.69      7.72 o 
   1   9   0        2.69        0.57      8.31 o 
   2   9   0       77.10       77.84      9.24 o 
   3   9   0       95.84       86.04     17.65 o 
   4   9   0        3.12        1.89     14.68 o 
   5   9   0        6.88        2.87     17.92 o 
   6   9   0        1.03       -0.07     17.62 o 
 -13  10   0        2.79       -6.77     32.38 o 
 -12  10   0        2.45       -4.35     29.00 o 
 -11  10   0        0.60       -9.18     26.58 o 
 -10  10   0        6.70       29.00     21.27 o 
  -9  10   0        2.07       -4.83     18.85 o 
  -8  10   0      409.90      411.80     20.83 o 
  -7  10   0        1.76        3.04     10.73 o 
  -6  10   0      309.88      338.38     11.52 o 
  -5  10   0       13.35       19.82     13.53 o 
  -4  10   0       34.35       27.70      9.74 o 
  -3  10   0       27.94        4.47     10.53 o 
  -2  10   0       55.76       50.14     10.53 o 
  -1  10   0        2.63       -0.07      8.58 o 
   0  10   0       64.89       64.47      8.74 o 
   1  10   0        0.17       -0.81      9.38 o 
   2  10   0        7.70       12.29     11.02 o 
   3  10   0       87.61       69.88     15.72 o 
   4  10   0       12.24       18.48     16.21 o 
   5  10   0        5.50       -0.08     19.06 o 
 -12  11   0        0.28        4.35     30.45 o 
 -11  11   0        0.23        3.87     26.10 o 
 -10  11   0       19.56       20.79     23.69 o 
  -9  11   0       13.03       15.47     17.88 o 
  -8  11   0      297.61      335.49     21.30 o 
  -7  11   0        0.01       -1.45     20.30 o 
  -6  11   0        2.31        5.42     12.08 o 
  -5  11   0       36.05       35.48     11.70 o 
  -4  11   0        2.05        0.75     12.18 o 
  -3  11   0       40.48       25.92     12.25 o 
  -2  11   0        0.44       -4.60     12.79 o 
  -1  11   0       28.90       18.31      9.61 o 
   0  11   0       69.69       82.79     10.41 o 
   1  11   0       70.64       68.04     11.33 o 
   2  11   0       10.88       15.93     15.82 o 
   3  11   0        0.72       -0.67     18.03 o 
   4  11   0        0.22       -1.21     18.11 o 
 -12  12   0        0.00        0.01     20.43 o 
 -11  12   0        1.45        9.67     23.20 o 
 -10  12   0       25.28       22.24     21.75 o 
  -9  12   0        1.19       -6.77     23.68 o 
  -8  12   0       51.63       53.45     13.59 o 
  -7  12   0       48.52       58.74     13.82 o 
  -6  12   0        1.45       -0.21     13.62 o 
  -5  12   0       29.26       29.84     12.25 o 
  -4  12   0        1.15       -2.22     13.76 o 
  -3  12   0        4.51        3.05     14.11 o 
  -2  12   0        0.00       -2.65     15.21 o 
  -1  12   0       10.63       12.57     15.55 o 
   0  12   0        0.16        5.90     15.28 o 
   1  12   0       36.32       32.93     13.88 o 
   2  12   0        6.68       10.39     17.77 o 
   3  12   0        5.28       -4.30     19.81 o 
 -11  13   0        3.50       -5.78     19.99 o 
 -10  13   0       29.76       26.13     19.06 o 
  -9  13   0        1.82        1.27     17.76 o 
  -8  13   0       72.30       57.02     18.29 o 
  -7  13   0        0.49       -4.23     17.05 o 
  -6  13   0        0.90        7.25     21.75 o 
  -5  13   0        6.69       -0.51     15.82 o 
  -4  13   0       15.13        7.68     14.72 o 
  -3  13   0        4.21        2.22     15.82 o 
  -2  13   0       17.57       14.47     16.23 o 
  -1  13   0       10.59       11.20     17.20 o 
   0  13   0        5.61       11.82     18.99 o 
   1  13   0       13.51        0.48     31.42 o 
 -10  14   0       54.99       64.14     20.38 o 
  -9  14   0        1.63        8.88     18.76 o 
  -8  14   0        0.07       -0.71     18.97 o 
  -7  14   0        0.85       -2.90     17.39 o 
  -6  14   0        5.65       -0.48     28.52 o 
  -5  14   0        0.73        2.90     27.55 o 
  -4  14   0        3.31        0.17     18.79 o 
  -3  14   0        0.71        2.34     19.47 o 
  -2  14   0       16.44       17.33     18.99 o 
  -1  14   0       15.71        5.95     20.16 o 
  -7  15   0        0.47       -2.18     22.90 o 
  -6  15   0        0.41       -2.25     19.97 o 
  -4  15   0        1.60        0.48     21.84 o 
   3 -15   1        1.40        3.99     22.18 o 
   4 -15   1       25.64       25.32     20.30 o 
   5 -15   1        0.06       -7.73     30.93 o 
   6 -15   1        0.00        2.90     29.97 o 
   7 -15   1        3.04        0.73     21.19 o 
   8 -15   1        1.30        3.71     20.66 o 
   0 -14   1        5.71        2.42     28.03 o 
   1 -14   1        5.92        4.11     19.48 o 
   2 -14   1       14.81        6.98     18.65 o 
   3 -14   1        2.56        0.24     18.80 o 
   4 -14   1        3.14        3.84     16.31 o 
   5 -14   1        0.02        4.35     24.65 o 
   6 -14   1        5.07        2.42     22.72 o 
   7 -14   1        6.66        0.17     18.51 o 
   8 -14   1       28.79       16.64     18.86 o 
   9 -14   1       47.54       56.29     18.12 o 
  10 -14   1        1.90        0.97     29.97 o 
  -2 -13   1       21.31       19.89     21.54 o 
  -1 -13   1        2.75        0.97     25.62 o 
   0 -13   1       15.23       14.56     18.31 o 
   1 -13   1        1.68        4.83     16.23 o 
   2 -13   1        0.06       -0.52     16.36 o 
   3 -13   1        0.45        0.61     16.02 o 
   4 -13   1       23.61       15.65     13.96 o 
   5 -13   1       14.76       14.48     15.21 o 
   6 -13   1       20.09       16.30     14.11 o 
   7 -13   1       69.76       51.74     21.27 o 
   8 -13   1       55.98       67.69     26.11 o 
   9 -13   1       20.23       22.24     24.17 o 
  10 -13   1        0.33       -2.42     24.17 o 
  11 -13   1        0.00       -8.70     27.55 o 
  -3 -12   1       16.45       14.31     19.10 o 
  -2 -12   1       20.08       30.01     18.09 o 
  -1 -12   1       87.42       69.22     12.97 o 
   0 -12   1       16.33       13.73     14.87 o 
   1 -12   1        0.03        0.97     20.78 o 
   2 -12   1       86.58       81.24     13.97 o 
   3 -12   1        0.18       -1.47     13.96 o 
   4 -12   1       25.94       27.97     12.25 o 
   5 -12   1        7.30        4.83     17.88 o 
   6 -12   1        0.32        0.00     18.85 o 
   7 -12   1       78.94       72.22     14.73 o 
   8 -12   1        0.06        2.42     21.75 o 
   9 -12   1       22.30       23.69     22.24 o 
  10 -12   1        0.36        0.97     24.17 o 
  11 -12   1        0.01       -2.90     28.03 o 
  12 -12   1        3.57        3.38     32.87 o 
  -5 -11   1        9.49        6.77     20.42 o 
  -4 -11   1        0.37       -0.90     18.45 o 
  -3 -11   1       35.42       19.69     16.37 o 
  -2 -11   1       10.52       14.31     15.97 o 
  -1 -11   1       29.95       27.14     11.21 o 
   0 -11   1       48.43       54.48     13.69 o 
   1 -11   1        7.17        9.51     13.28 o 
   2 -11   1      132.40      138.83     11.57 o 
   3 -11   1      122.70      105.76     12.14 o 
   4 -11   1       81.42       72.05     16.44 o 
   5 -11   1       64.99       51.25     15.96 o 
   6 -11   1       98.60       88.99     15.96 o 
   7 -11   1      129.72      146.28     13.06 o 
   8 -11   1        1.71        6.28     21.27 o 
   9 -11   1        0.21        7.25     19.82 o 
  10 -11   1        4.07        3.87     22.23 o 
  11 -11   1        1.30        0.00     22.72 o 
  12 -11   1        3.36       -7.73     29.97 o 
  -6 -10   1        0.90        0.25     22.04 o 
  -5 -10   1        0.29       11.40     17.68 o 
  -4 -10   1       46.58       36.90     17.24 o 
  -3 -10   1        0.18       -0.78     15.82 o 
  -2 -10   1      130.17      133.69     10.07 o 
  -1 -10   1        4.04        8.12      9.63 o 
   0 -10   1       22.24       10.79      8.42 o 
   1 -10   1        1.23        0.97     11.28 o 
   2 -10   1        5.42        5.32     10.94 o 
   3 -10   1       11.49        6.77     13.53 o 
   4 -10   1      100.97       83.67     14.51 o 
   5 -10   1       99.16       79.32     14.03 o 
   6 -10   1      201.67      199.87     13.07 o 
   7 -10   1       91.20       91.84     10.69 o 
   8 -10   1       42.96       47.65     10.73 o 
   9 -10   1        0.24        0.48     15.47 o 
  10 -10   1        0.03        0.00     22.23 o 
  11 -10   1        0.50        1.45     21.75 o 
  13 -10   1        0.02        6.77     33.35 o 
  -7  -9   1        0.07       -4.01     22.03 o 
  -6  -9   1       13.43       13.68     17.34 o 
  -5  -9   1       47.24       52.46     13.82 o 
  -4  -9   1      138.39      151.02     13.16 o 
  -3  -9   1      153.57      182.29     14.27 o 
  -2  -9   1      152.11      146.09      8.75 o 
  -1  -9   1        5.49        6.21      8.09 o 
   0  -9   1       11.25        9.92      7.59 o 
   1  -9   1        0.13       -3.13      8.52 o 
   2  -9   1       38.58       33.36     13.05 o 
   3  -9   1      160.90      174.69     12.58 o 
   4  -9   1        1.30        3.87     12.08 o 
   5  -9   1      520.86      533.09     16.49 o 
   6  -9   1       39.91       34.54      9.41 o 
   7  -9   1        0.96       -3.37     10.45 o 
   8  -9   1       10.64        7.87     10.58 o 
   9  -9   1        3.72       -6.28     17.88 o 
  10  -9   1        0.02        0.00     15.95 o 
  11  -9   1        2.76       -4.83     25.13 o 
  12  -9   1        4.23       -5.80     26.10 o 
  13  -9   1       15.37       23.20     29.00 o 
  -8  -8   1        2.62        1.68     21.40 o 
  -7  -8   1       49.74       42.20     18.57 o 
  -6  -8   1        1.08       -3.77     14.84 o 
  -5  -8   1      124.26      109.33     13.97 o 
  -4  -8   1        1.38        1.07     11.35 o 
  -3  -8   1      104.75      105.78      8.21 o 
  -2  -8   1      270.84      280.43     11.20 o 
  -1  -8   1        0.31       -1.87      6.51 o 
   0  -8   1      340.50      342.78      8.33 o 
   1  -8   1      311.15      304.26     15.02 o 
   2  -8   1      125.11      130.15     10.16 o 
   3  -8   1      126.17      119.99     10.16 o 
   4  -8   1       49.21       35.30      9.67 o 
   5  -8   1       14.35        7.73     10.15 o 
   6  -8   1        5.87       15.23      7.86 o 
   7  -8   1       13.85       10.24      8.71 o 
   8  -8   1       88.26       86.10      8.83 o 
   9  -8   1        2.07        4.35     13.53 o 
  10  -8   1       27.24       14.99     19.34 o 
  11  -8   1       15.87       18.85     23.20 o 
  12  -8   1        0.24        0.48     27.07 o 
  13  -8   1       15.19        7.73     30.94 o 
  -9  -7   1        2.11        2.59     20.23 o 
  -8  -7   1        4.64        1.08     17.62 o 
  -7  -7   1        0.35       -5.40     16.24 o 
  -6  -7   1       49.45       45.45     15.21 o 
  -5  -7   1       37.64       38.40     13.13 o 
  -4  -7   1      127.89      141.91     10.88 o 
  -3  -7   1       97.82       92.34      7.02 o 
  -2  -7   1      172.56      159.30      6.43 o 
  -1  -7   1      116.04      132.80      5.81 o 
   0  -7   1      172.95      141.63      7.21 o 
   1  -7   1        0.25       -4.83     10.63 o 
   2  -7   1       99.94      125.30      9.68 o 
   3  -7   1      103.12       96.27      8.22 o 
   4  -7   1      804.30      724.19     16.55 o 
   5  -7   1        0.88        3.87      9.18 o 
   6  -7   1      183.64      209.33      6.29 o 
   7  -7   1      192.60      207.58      5.68 o 
   8  -7   1        0.88        0.07      6.17 o 
   9  -7   1        9.89       10.15     16.43 o 
  10  -7   1        0.33        0.97     15.47 o 
  11  -7   1        3.39       10.15     23.68 o 
  12  -7   1        0.28        0.48     26.10 o 
  13  -7   1        0.01       -2.90     29.48 o 
  -9  -6   1        0.58       -4.11     15.08 o 
  -8  -6   1       49.44       45.31     11.38 o 
  -7  -6   1       19.86       14.44     10.29 o 
  -6  -6   1      297.68      293.32      9.12 o 
  -5  -6   1       55.80       47.13      8.76 o 
  -4  -6   1      317.42      282.36      6.72 o 
  -3  -6   1       84.20       83.93      5.03 o 
  -2  -6   1       75.59       61.99      4.89 o 
  -1  -6   1       62.14       55.38      5.03 o 
   0  -6   1       50.40       39.59      5.69 o 
   1  -6   1       26.60       22.72      7.25 o 
   2  -6   1      679.61      627.44     14.60 o 
   3  -6   1     1667.59     1582.15     21.63 o 
   4  -6   1      920.98      883.08     17.07 o 
   5  -6   1      479.70      533.23     21.60 o 
   6  -6   1      132.88      104.84      5.72 o 
   7  -6   1       41.60       42.58      5.22 o 
   8  -6   1        1.33        1.17      5.88 o 
   9  -6   1       26.69       26.59      9.23 o 
  10  -6   1        4.84        2.21     11.60 o 
  11  -6   1       17.23       13.05     16.92 o 
  12  -6   1        0.20       -5.32     20.78 o 
  13  -6   1        5.55        4.83     23.68 o 
 -10  -5   1        1.81       -0.28     13.99 o 
  -9  -5   1       41.13       56.22     12.58 o 
  -8  -5   1        0.29        1.52      9.96 o 
  -7  -5   1      199.55      193.27      8.56 o 
  -6  -5   1       23.27       27.85      7.59 o 
  -5  -5   1       87.69       91.75      6.27 o 
  -4  -5   1     1311.60     1363.14     10.51 o 
  -3  -5   1       38.59       34.63      4.16 o 
  -2  -5   1      839.64      891.93      9.28 o 
  -1  -5   1        6.55        4.03      4.68 o 
   0  -5   1        1.52        1.04      4.64 o 
   1  -5   1     1282.61     1302.04     19.15 o 
   2  -5   1      106.06      115.19      7.26 o 
   3  -5   1     1653.69     1620.40     20.20 o 
   4  -5   1       75.78       78.85      4.84 o 
   5  -5   1      369.25      328.19      9.70 o 
   6  -5   1      125.04      116.13      4.37 o 
   7  -5   1        6.61        6.16      4.93 o 
   8  -5   1      132.55      119.73      7.47 o 
   9  -5   1       18.73        4.56     10.33 o 
  10  -5   1        1.46       -1.12     11.26 o 
  11  -5   1       53.91       46.72     12.29 o 
  12  -5   1        0.00        2.18     15.04 o 
  13  -5   1        1.88       -5.32     28.03 o 
 -11  -4   1        2.37        3.49     15.06 o 
 -10  -4   1        1.67        3.62     12.14 o 
  -9  -4   1        7.01        4.34     11.42 o 
  -8  -4   1       62.63       51.99      9.01 o 
  -7  -4   1       82.44       65.77      8.07 o 
  -6  -4   1        3.97       -1.31      7.03 o 
  -5  -4   1       93.38       78.21      5.22 o 
  -4  -4   1     1189.83     1158.06      9.87 o 
  -3  -4   1      311.60      316.87      5.45 o 
  -2  -4   1       42.18       41.34      3.61 o 
  -1  -4   1       57.09       64.69      4.19 o 
   0  -4   1      151.25      145.44      4.96 o 
   1  -4   1      206.23      185.23      8.24 o 
   2  -4   1     1777.44     1764.77     18.85 o 
   4  -4   1      148.54      134.51      5.28 o 
   5  -4   1      861.67      942.28      8.74 o 
   6  -4   1      150.56      132.34      4.56 o 
   7  -4   1        2.36        0.92      5.15 o 
   8  -4   1        1.31        1.39      6.19 o 
   9  -4   1       61.13       49.28      9.57 o 
  10  -4   1        1.34       -0.60     11.61 o 
  11  -4   1        0.40       -3.11     13.76 o 
  12  -4   1        0.07       -5.32     23.68 o 
  13  -4   1        0.75       -0.73     19.48 o 
 -11  -3   1        3.91        3.78     15.55 o 
 -10  -3   1       52.87       49.63     12.17 o 
  -9  -3   1        0.68        0.61      9.38 o 
  -8  -3   1      326.49      322.02     10.48 o 
  -7  -3   1        0.45       -1.97      6.93 o 
  -6  -3   1      177.16      153.39      6.20 o 
  -5  -3   1       28.65       38.69      4.81 o 
  -4  -3   1      128.49      150.36      3.26 o 
  -3  -3   1      125.34      128.64      3.09 o 
  -2  -3   1      554.22      520.91      4.99 o 
  -1  -3   1     1103.40     1116.60      9.45 o 
   0  -3   1    10572.39    10915.60    121.55 o 
   1  -3   1     7830.43     7812.62     37.22 o 
   3  -3   1      494.70      543.89     14.37 o 
   4  -3   1       19.48       10.74      2.68 o 
   5  -3   1      357.77      316.23      7.30 o 
   6  -3   1      103.18       88.37      4.21 o 
   7  -3   1       50.32       66.78      5.30 o 
   8  -3   1       17.51        9.51      6.46 o 
   9  -3   1        7.55        7.37      8.02 o 
  10  -3   1        0.55       -0.44     12.29 o 
  11  -3   1        2.09       -0.31     12.97 o 
  12  -3   1        2.55       -2.63     16.74 o 
  13  -3   1        1.74        1.20     19.13 o 
 -12  -2   1        6.43        2.19     19.31 o 
 -11  -2   1       13.70       21.51     13.48 o 
 -10  -2   1       17.38        6.23     10.33 o 
  -9  -2   1       61.62       62.08      8.73 o 
  -8  -2   1      200.68      206.59      9.69 o 
  -7  -2   1        1.94       -0.04      6.43 o 
  -6  -2   1      713.16      743.48     12.06 o 
  -5  -2   1      237.54      264.63      6.17 o 
  -4  -2   1     1294.99     1393.79     11.13 o 
  -3  -2   1       66.31       66.36      3.37 o 
  -2  -2   1      552.44      578.30      4.34 o 
  -1  -2   1    18880.16    18296.70     43.61 o 
   0  -2   1       47.88       57.70      2.74 o 
   1  -2   1     1124.32     1256.25     13.46 o 
   2  -2   1      697.27      691.86     10.80 o 
   3  -2   1       39.57       38.51      1.88 o 
   4  -2   1      188.09      188.92      3.64 o 
   5  -2   1        0.34        1.89      3.36 o 
   6  -2   1      348.20      333.05      6.82 o 
   7  -2   1        0.67       -0.43      5.46 o 
   8  -2   1        8.88        0.43      6.96 o 
   9  -2   1      133.76      140.47     10.76 o 
  10  -2   1       10.79       12.76     12.25 o 
  11  -2   1        3.75        2.15     13.84 o 
  12  -2   1       18.50       13.25     16.21 o 
  13  -2   1        0.00       -4.13     20.68 o 
 -12  -1   1        3.46       -5.32     19.82 o 
 -11  -1   1       10.97        3.53     13.07 o 
 -10  -1   1       37.56       34.14     10.84 o 
  -9  -1   1      149.14      145.60      9.14 o 
  -8  -1   1       16.64        3.90      6.83 o 
  -7  -1   1        1.46       -1.65      5.72 o 
  -6  -1   1     2117.47     2067.97     33.58 o 
  -5  -1   1      170.57      169.09      5.68 o 
  -4  -1   1       11.84       14.75      3.37 o 
  -3  -1   1      119.62      108.34      3.26 o 
  -2  -1   1    10787.90    10701.68     48.62 o 
  -1  -1   1     1443.26     1289.16     24.07 o 
   1  -1   1      137.87       94.72      3.40 o 
   2  -1   1      902.19      898.64      6.63 o 
   3  -1   1      102.73      100.29      2.59 o 
   4  -1   1      273.52      284.25      4.35 o 
   5  -1   1        5.04        5.60      3.40 o 
   6  -1   1       27.60       28.80      4.17 o 
   7  -1   1      291.77      307.43      7.16 o 
   8  -1   1       49.65       32.83      7.04 o 
   9  -1   1       24.75       22.83      8.20 o 
  10  -1   1        4.28        6.15     12.39 o 
  11  -1   1       13.29        6.22     14.84 o 
  12  -1   1        8.56        5.34     17.26 o 
 -12   0   1       28.17       17.89     17.92 o 
 -11   0   1       13.28        9.51     11.89 o 
 -10   0   1      167.71      170.37      9.21 o 
  -9   0   1       13.58        9.13      8.45 o 
  -8   0   1       12.10        6.72      6.48 o 
  -7   0   1      271.76      275.87      6.47 o 
  -6   0   1      234.58      237.21      5.67 o 
  -5   0   1      297.93      309.91      5.63 o 
  -4   0   1      192.05      213.50      4.27 o 
  -3   0   1      569.93      577.61      6.41 o 
  -2   0   1     6325.28     6293.41     21.10 o 
   1   0   1      857.42      682.73      5.23 o 
   2   0   1     1540.06     1536.47     12.88 o 
   3   0   1     1895.60     1869.98     16.00 o 
   4   0   1        0.11       -1.37      2.71 o 
   5   0   1      113.94      118.54      3.85 o 
   6   0   1       74.09       75.81      4.10 o 
   7   0   1      256.99      244.80      9.23 o 
   8   0   1       75.57       81.71      9.80 o 
   9   0   1        0.24        1.39      9.10 o 
  10   0   1       21.75       23.20     13.33 o 
  11   0   1        0.18       -1.93     17.58 o 
  12   0   1        1.45       -1.26     19.54 o 
 -13   1   1        5.98        2.71     20.50 o 
 -12   1   1       20.28        6.10     16.74 o 
 -11   1   1        4.79        4.52     11.04 o 
 -10   1   1      388.59      436.88     19.97 o 
  -9   1   1       88.66       76.81      8.17 o 
  -8   1   1       42.38       40.08      6.86 o 
  -7   1   1       64.99       50.61      5.33 o 
  -6   1   1        2.43       10.23      4.83 o 
  -5   1   1      603.67      580.27      6.69 o 
  -4   1   1      279.04      291.39      5.04 o 
  -3   1   1    12516.68    12529.61     54.91 o 
  -2   1   1      181.90      190.80      2.45 o 
   0   1   1      111.29       83.86      5.82 o 
   1   1   1      338.43      304.82      4.08 o 
   2   1   1     1117.93     1175.74      9.08 o 
   3   1   1      194.50      215.01      3.62 o 
   4   1   1      136.86      149.75      3.63 o 
   5   1   1       70.62       59.05      3.42 o 
   6   1   1       99.80      104.03      4.25 o 
   7   1   1      273.35      270.98      7.39 o 
   8   1   1      138.46      145.83      8.90 o 
   9   1   1       13.80        8.19      9.99 o 
  10   1   1       53.97       65.61     15.68 o 
  11   1   1        3.44       -1.45     17.09 o 
 -13   2   1        4.06        0.81     17.82 o 
 -12   2   1        0.04       -2.42     22.23 o 
 -11   2   1       59.30       66.24     10.95 o 
 -10   2   1        3.46        1.95      9.25 o 
  -9   2   1        0.77        2.57      7.75 o 
  -8   2   1      329.30      302.73      9.89 o 
  -7   2   1        9.52       10.63      5.43 o 
  -6   2   1      324.47      287.34      6.36 o 
  -5   2   1        2.44        0.35      3.62 o 
  -4   2   1     5986.04     6011.17     20.41 o 
  -3   2   1    13603.89    13709.48     68.84 o 
  -2   2   1      625.44      664.09      8.09 o 
  -1   2   1      120.39      112.12      5.63 o 
   0   2   1       51.19       50.02      2.51 o 
   1   2   1      199.23      222.49      3.92 o 
   2   2   1      365.76      362.36      4.63 o 
   3   2   1      166.52      163.26      4.56 o 
   4   2   1       25.29       25.75      3.21 o 
   5   2   1      381.09      410.03      5.85 o 
   6   2   1      180.13      173.55      4.70 o 
   7   2   1       94.62      103.26      7.01 o 
   8   2   1       20.37       21.88      8.83 o 
   9   2   1        7.22        3.52     10.63 o 
  10   2   1       28.31       38.61     13.99 o 
  11   2   1        0.54        2.48     18.23 o 
 -13   3   1       19.00       12.11     17.58 o 
 -12   3   1       61.35       58.26     15.04 o 
 -11   3   1       12.48       15.11     10.21 o 
 -10   3   1        7.26       -1.00      8.70 o 
  -9   3   1       35.83       40.15      7.28 o 
  -8   3   1      254.48      221.32      6.87 o 
  -7   3   1       20.85       18.23      4.98 o 
  -6   3   1       20.26       22.42      4.33 o 
  -5   3   1       39.28       35.40      3.39 o 
  -4   3   1     3152.13     3109.44     27.69 o 
  -3   3   1     4441.76     4291.71     41.04 o 
  -2   3   1       18.56       16.91      3.73 o 
  -1   3   1      407.93      353.43      6.17 o 
   0   3   1      111.22      115.69      3.51 o 
   1   3   1     2543.24     2611.15     22.44 o 
   2   3   1      477.64      482.60      5.89 o 
   3   3   1      140.77      123.42      3.96 o 
   4   3   1        0.45       -0.24      3.91 o 
   5   3   1      162.32      166.65      4.56 o 
   6   3   1      198.86      208.71      7.33 o 
   7   3   1       15.29       11.59      7.76 o 
   8   3   1       13.04       19.42      8.99 o 
   9   3   1        0.69       -3.95     14.00 o 
  10   3   1        0.43        0.94     17.87 o 
 -13   4   1        0.43        2.90     23.20 o 
 -12   4   1      117.28      157.31     14.85 o 
 -11   4   1       21.98       23.82     13.12 o 
 -10   4   1        0.03       -0.71      7.89 o 
  -9   4   1       27.33       31.70      7.18 o 
  -8   4   1      133.68      119.66      5.94 o 
  -7   4   1        1.77       -1.37      4.73 o 
  -6   4   1      187.33      200.25      5.07 o 
  -5   4   1      618.19      621.16      7.69 o 
  -4   4   1      176.54      174.28      4.98 o 
  -3   4   1     1638.83     1679.66     25.19 o 
  -2   4   1      699.74      650.45     11.92 o 
  -1   4   1      749.84      721.52     14.90 o 
   0   4   1       56.16       44.60      3.53 o 
   1   4   1      547.88      565.56     11.92 o 
   2   4   1       53.29       49.14      4.51 o 
   3   4   1      190.34      173.83      4.96 o 
   4   4   1      677.83      719.79      8.66 o 
   5   4   1       36.56       34.74      5.45 o 
   6   4   1      264.42      259.67      9.26 o 
   7   4   1        1.81       -0.16     10.07 o 
   8   4   1       46.11       53.57     11.74 o 
   9   4   1        3.86       -0.67     13.96 o 
  10   4   1        2.47        0.00     30.45 o 
 -14   5   1        5.49        6.77     30.93 o 
 -13   5   1        0.46        0.97     24.17 o 
 -12   5   1        9.43       -4.35     21.27 o 
 -11   5   1        0.08        0.69     12.43 o 
 -10   5   1       23.99       22.42      8.48 o 
  -9   5   1        1.64        2.81      7.12 o 
  -8   5   1        0.11       -1.78      5.91 o 
  -7   5   1      223.87      219.23      5.75 o 
  -6   5   1       75.54       79.98      3.80 o 
  -5   5   1     3519.67     3375.44     86.95 o 
  -4   5   1       17.53       12.57      3.93 o 
  -3   5   1     2948.70     2741.59     22.97 o 
  -2   5   1      169.97      166.40      4.15 o 
  -1   5   1      613.55      702.80      9.73 o 
   0   5   1      283.85      289.44      6.33 o 
   1   5   1       74.24       64.25      5.72 o 
   2   5   1        0.89       -1.28      5.45 o 
   3   5   1      166.83      161.78      6.10 o 
   4   5   1       73.79       63.86      5.56 o 
   5   5   1       32.68       27.26      8.31 o 
   6   5   1       18.19       15.23      9.43 o 
   7   5   1        0.98       -3.32     11.70 o 
   8   5   1       11.07       15.58     13.92 o 
   9   5   1       11.86       20.91     20.50 o 
 -14   6   1        8.79        6.28     26.58 o 
 -13   6   1        5.20       15.47     27.07 o 
 -12   6   1       26.88       32.39     21.75 o 
 -11   6   1        2.79        8.22     21.75 o 
 -10   6   1       22.89       12.45     10.79 o 
  -9   6   1      140.99      136.66      9.58 o 
  -8   6   1       53.03       51.77      5.73 o 
  -7   6   1        3.91       -0.24      7.00 o 
  -6   6   1      984.80      956.15     18.03 o 
  -5   6   1     2105.23     1999.05     38.89 o 
  -4   6   1      138.22      143.18      6.05 o 
  -3   6   1        4.94        9.14      5.45 o 
  -2   6   1       35.75       30.82      3.99 o 
  -1   6   1      302.80      288.00      6.34 o 
   0   6   1        0.20        0.99      4.65 o 
   1   6   1       29.97       23.48      5.61 o 
   2   6   1       12.96        2.88      6.09 o 
   3   6   1        7.07        3.01      6.56 o 
   4   6   1       49.92       47.84      7.79 o 
   5   6   1       18.54        9.41     12.98 o 
   6   6   1       13.13       16.38     14.45 o 
   7   6   1       13.72       15.26     16.55 o 
   8   6   1        9.75       16.39     16.05 o 
   9   6   1        7.54       11.62     20.84 o 
 -14   7   1       10.56        4.83     27.07 o 
 -13   7   1        2.03        0.97     28.52 o 
 -12   7   1        0.70        0.48     19.82 o 
 -11   7   1       17.64       20.30     19.34 o 
 -10   7   1       16.73       10.44     10.90 o 
  -9   7   1        5.92       -1.04      9.36 o 
  -8   7   1      174.42      167.06      9.29 o 
  -7   7   1      158.83      162.85      7.61 o 
  -6   7   1       13.69       15.70      6.59 o 
  -5   7   1        3.11        0.69      6.47 o 
  -4   7   1      529.53      500.85     10.38 o 
  -3   7   1      318.42      300.98      8.96 o 
  -2   7   1       30.61       22.90      4.96 o 
  -1   7   1      285.39      288.35      6.96 o 
   0   7   1       60.73       60.25      5.54 o 
   1   7   1       48.15       49.00      6.66 o 
   2   7   1      290.04      287.65     10.65 o 
   3   7   1        0.72       -1.65      8.87 o 
   4   7   1       69.15       68.20     13.32 o 
   5   7   1        0.50       -1.97     12.89 o 
   6   7   1       40.07       40.16     16.92 o 
   7   7   1        0.90        9.40     17.77 o 
   8   7   1        2.75       12.83     22.18 o 
 -13   8   1        0.28        2.90     28.52 o 
 -12   8   1       18.70       20.71     14.93 o 
 -11   8   1        0.03       -5.80     20.30 o 
 -10   8   1        0.57        1.32     11.49 o 
  -9   8   1      223.70      219.52     13.31 o 
  -8   8   1        4.75        2.42     13.05 o 
  -7   8   1      414.79      378.43     14.06 o 
  -6   8   1       52.48       35.47      7.51 o 
  -5   8   1      470.99      443.95      8.84 o 
  -4   8   1        2.43        0.81      7.77 o 
  -3   8   1      205.97      242.24      8.95 o 
  -2   8   1        3.86        0.16      5.85 o 
  -1   8   1        5.23       10.27      6.22 o 
   0   8   1        4.36       -0.71      6.97 o 
   1   8   1        1.79        1.04      7.35 o 
   2   8   1       31.87       37.07      8.46 o 
   3   8   1       11.92        2.22      9.51 o 
   4   8   1        6.50        4.60     14.18 o 
   5   8   1        5.94        9.98     15.87 o 
   6   8   1        0.38        6.51     19.31 o 
   7   8   1       32.69       40.85     22.22 o 
 -13   9   1        0.75        1.26     18.23 o 
 -12   9   1        1.73       -1.30     17.27 o 
 -11   9   1       30.72       39.64     24.17 o 
 -10   9   1        4.51        4.83     13.22 o 
  -9   9   1       73.98       58.95     10.93 o 
  -8   9   1      284.32      355.86     20.33 o 
  -7   9   1      208.73      193.23      9.75 o 
  -6   9   1       15.00       14.08      7.63 o 
  -5   9   1        0.96       -2.36      9.17 o 
  -4   9   1      117.05      110.71     14.75 o 
  -3   9   1        2.92        1.41      9.39 o 
  -2   9   1       38.39       31.66      6.92 o 
  -1   9   1       12.46        4.88      7.72 o 
   0   9   1        1.96        6.30      8.26 o 
   1   9   1       34.27       23.87      8.87 o 
   2   9   1        0.81       -1.18     10.09 o 
   3   9   1        0.52       -0.08     13.90 o 
   4   9   1       22.59       19.12     17.05 o 
   5   9   1       11.75       16.43     19.13 o 
   6   9   1        5.11        6.04     20.17 o 
 -13  10   1        0.00        2.71     20.32 o 
 -12  10   1        0.74       -2.90     17.43 o 
 -11  10   1        3.86        2.42     16.17 o 
 -10  10   1       78.16       69.19     14.50 o 
  -9  10   1       15.60       12.74     13.00 o 
  -8  10   1        1.43        5.32     12.99 o 
  -7  10   1       14.51       22.24     12.65 o 
  -6  10   1       65.37       65.12      8.53 o 
  -5  10   1        1.38       -0.62     10.33 o 
  -4  10   1        0.66       -0.98      9.21 o 
  -3  10   1       66.05       54.10      9.76 o 
  -2  10   1        9.32        7.76      8.44 o 
  -1  10   1        2.34       -0.62      8.85 o 
   0  10   1       42.83       41.09      9.30 o 
   1  10   1        1.96        2.01     10.80 o 
   2  10   1        6.76        6.70     11.24 o 
   3  10   1        4.41        0.90     15.62 o 
   4  10   1       21.88       16.65     18.27 o 
   5  10   1        0.69        7.21     21.26 o 
 -12  11   1        2.10       -1.77     19.97 o 
 -11  11   1       11.80       14.30     18.79 o 
 -10  11   1        0.36       -5.54     16.21 o 
  -9  11   1       72.12       72.04     14.53 o 
  -8  11   1       72.23       72.55     14.01 o 
  -7  11   1        1.83        3.49     13.21 o 
  -6  11   1       14.89       13.79      9.12 o 
  -5  11   1       22.05       17.71     11.11 o 
  -4  11   1        2.60        2.11     12.59 o 
  -3  11   1        9.56       13.79     12.81 o 
  -2  11   1        6.93        5.79     12.63 o 
  -1  11   1        1.41        5.50     10.11 o 
   0  11   1       19.77       21.25     11.49 o 
   1  11   1       13.92       13.87     12.08 o 
   2  11   1        0.00       -2.02     16.02 o 
   3  11   1        0.08        3.24     18.10 o 
   4  11   1        1.58       -0.97     30.93 o 
 -12  12   1        0.08       -4.05     21.99 o 
 -11  12   1       45.91       48.04     17.94 o 
 -10  12   1       69.82       62.91     15.21 o 
  -9  12   1       22.97       18.05     14.99 o 
  -8  12   1        0.59        1.06     15.71 o 
  -7  12   1        0.00       -0.53     14.52 o 
  -6  12   1        4.37        1.19     15.21 o 
  -5  12   1        0.16       -2.25     14.16 o 
  -4  12   1        5.88        2.42     14.31 o 
  -3  12   1        1.46        4.15     14.84 o 
  -2  12   1        0.93        0.83     14.11 o 
  -1  12   1       20.46       14.79     15.20 o 
   0  12   1        0.11       -0.66     16.79 o 
   1  12   1        2.07       -2.54     18.30 o 
   2  12   1        1.42       -6.28     28.03 o 
 -11  13   1       10.80       19.37     20.63 o 
 -10  13   1        0.01        1.87     17.68 o 
  -9  13   1        0.13        2.74     16.89 o 
  -8  13   1        0.00       -6.76     16.05 o 
  -7  13   1        2.64        4.46     14.99 o 
  -6  13   1        0.23       -7.97     17.76 o 
  -5  13   1        8.63        0.48     25.13 o 
  -4  13   1        7.33        5.45     14.99 o 
  -3  13   1        0.04        0.33     15.76 o 
  -2  13   1        8.43       14.50     18.46 o 
  -1  13   1        6.22        8.26     19.10 o 
   0  13   1        2.03        5.23     19.79 o 
   1  13   1        0.99       -1.45     29.48 o 
 -10  14   1       15.45        0.11     21.50 o 
  -9  14   1        0.31       16.92     29.48 o 
  -8  14   1        2.04        4.15     18.37 o 
  -7  14   1        1.47        1.22     19.25 o 
  -6  14   1        1.59       -1.26     17.62 o 
  -5  14   1        4.93        4.83     22.72 o 
  -4  14   1        5.00        6.90     19.81 o 
  -3  14   1        0.29        0.72     20.13 o 
  -2  14   1       12.91       12.57     19.79 o 
  -1  14   1        1.63       -0.48     32.87 o 
   2 -15   2        2.40        5.68     21.34 o 
   3 -15   2       23.61       22.63     20.42 o 
   4 -15   2        0.03       -0.48     28.52 o 
   5 -15   2        4.38       -0.20     19.81 o 
   6 -15   2        0.33        4.35     30.93 o 
   7 -15   2        7.76        6.70     21.26 o 
   0 -14   2       13.77       18.59     20.92 o 
   1 -14   2       37.00       36.91     19.31 o 
   2 -14   2        6.03       10.63     18.22 o 
   3 -14   2        4.44        1.69     17.09 o 
   4 -14   2       14.19       23.66     17.42 o 
   5 -14   2        0.02       -3.15     16.39 o 
   6 -14   2        3.35        9.18     24.17 o 
   7 -14   2        3.55       -3.87     25.62 o 
   8 -14   2       29.29       13.05     29.49 o 
   9 -14   2        0.23       -3.38     29.00 o 
  10 -14   2        0.02       11.12     27.55 o 
  -2 -13   2       32.34       22.72     27.55 o 
  -1 -13   2        0.60        7.73     29.00 o 
   0 -13   2        6.03        7.70     17.42 o 
   1 -13   2        0.88       -4.83     22.72 o 
   2 -13   2        5.44        2.58     16.02 o 
   3 -13   2        0.25        0.74     15.68 o 
   4 -13   2        3.94        4.83     21.27 o 
   5 -13   2       33.79        6.28     20.79 o 
   6 -13   2       96.29      113.16     20.79 o 
   7 -13   2        0.51        0.00     22.23 o 
   8 -13   2        3.39        1.45     23.20 o 
   9 -13   2        0.13       -4.35     27.07 o 
  10 -13   2        0.00        0.97     27.07 o 
  11 -13   2        0.82       -4.35     25.13 o 
  -4 -12   2        0.06       -1.93     26.58 o 
  -3 -12   2        0.09        2.93     19.20 o 
  -2 -12   2       41.11       53.18     23.21 o 
  -1 -12   2        7.87        6.29     14.69 o 
   0 -12   2        0.08       -4.81     14.34 o 
   1 -12   2        1.63       -6.77     13.33 o 
   2 -12   2        8.29        9.31     13.42 o 
   3 -12   2       49.54       27.56     18.86 o 
   4 -12   2        9.95        5.80     18.37 o 
   5 -12   2        0.29        0.00     18.85 o 
   6 -12   2       42.61       38.19     18.85 o 
   7 -12   2        2.43       -0.97     18.85 o 
   8 -12   2        0.36       -5.80     23.68 o 
   9 -12   2        0.32       12.57     24.65 o 
  10 -12   2        0.23       -2.42     21.75 o 
  11 -12   2        0.14        7.25     27.55 o 
  -5 -11   2        4.16        1.58     20.08 o 
  -4 -11   2       18.05       10.82     18.51 o 
  -3 -11   2        6.06        3.72     16.10 o 
  -2 -11   2        6.42        4.63     14.63 o 
  -1 -11   2       15.85       14.23     14.05 o 
   0 -11   2       12.25        7.84     12.13 o 
   1 -11   2       84.62       99.10     12.25 o 
   2 -11   2      160.20      164.97     16.45 o 
   3 -11   2        0.32       -0.48     15.47 o 
   4 -11   2       12.32        8.22     15.47 o 
   5 -11   2        1.05       -3.38     15.95 o 
   6 -11   2        3.66        3.87     15.47 o 
   7 -11   2        1.86        5.21     12.43 o 
   8 -11   2        0.11        1.27     13.16 o 
   9 -11   2        0.27        5.80     21.75 o 
  10 -11   2        9.46       13.53     24.65 o 
  11 -11   2        0.00       -2.90     21.27 o 
  12 -11   2        2.03       -2.42     30.93 o 
  -6 -10   2       11.95        8.43     19.63 o 
  -5 -10   2        0.43        3.06     15.37 o 
  -4 -10   2      151.84      155.47     14.64 o 
  -3 -10   2        2.18        1.24     13.50 o 
  -2 -10   2        0.67       -2.60      9.95 o 
  -1 -10   2       91.04       83.82     11.11 o 
   0 -10   2       19.94       25.14      9.91 o 
   1 -10   2      224.17      261.86     15.97 o 
   2 -10   2       15.83       17.89     15.47 o 
   3 -10   2      150.24      135.95     13.06 o 
   4 -10   2      171.47      200.32     14.52 o 
   5 -10   2       57.15       44.97     14.02 o 
   6 -10   2       24.05       40.61     14.02 o 
   7 -10   2        7.52        5.99     11.10 o 
   8 -10   2        0.11       -6.08     12.77 o 
   9 -10   2        4.88        6.40     13.47 o 
  10 -10   2        3.82       14.50     22.72 o 
  11 -10   2        3.12        2.42     19.82 o 
  12 -10   2        9.79        2.90     29.97 o 
  -7  -9   2        0.54       -1.10     20.28 o 
  -6  -9   2       16.00        1.44     17.94 o 
  -5  -9   2        3.28       -0.29     15.68 o 
  -4  -9   2       65.12       54.28     14.69 o 
  -3  -9   2        0.48        1.19     10.92 o 
  -2  -9   2       13.48        1.88      8.55 o 
  -1  -9   2       89.32       74.70      7.78 o 
   0  -9   2       21.07       11.12     13.05 o 
   1  -9   2      123.15       89.50     12.09 o 
   2  -9   2        0.12       -2.90     11.60 o 
   3  -9   2        0.17       -0.97     13.05 o 
   4  -9   2       55.59       36.26     11.12 o 
   5  -9   2       58.14       41.10     12.57 o 
   6  -9   2      381.97      350.33     15.02 o 
   7  -9   2        5.68       -3.31      9.55 o 
   8  -9   2        3.79       -5.80     18.37 o 
   9  -9   2       10.05       15.95     16.43 o 
  10  -9   2        1.51       -6.28     19.82 o 
  11  -9   2        0.15       -5.32     27.07 o 
  12  -9   2        7.34       12.57     25.13 o 
  13  -9   2        0.88       -4.35     27.55 o 
  -8  -8   2        5.93       -0.29     19.63 o 
  -7  -8   2        3.33       -4.36     16.65 o 
  -6  -8   2       27.32       27.87     15.68 o 
  -5  -8   2       99.32       69.08     14.11 o 
  -4  -8   2       45.99       49.91     11.04 o 
  -3  -8   2       57.31       57.29      7.48 o 
  -2  -8   2        0.71        0.24      7.09 o 
  -1  -8   2        8.76        6.83      8.36 o 
   0  -8   2        0.21        0.00     13.05 o 
   1  -8   2      328.61      275.73     14.05 o 
   2  -8   2        3.62       10.63     11.12 o 
   3  -8   2       44.24       60.44     10.64 o 
   4  -8   2      525.85      594.98     16.99 o 
   5  -8   2       15.95       10.63     11.60 o 
   6  -8   2       35.26       36.06      5.86 o 
   7  -8   2        0.97       -1.00      7.64 o 
   8  -8   2       68.27       60.93     16.44 o 
   9  -8   2        1.31        1.93     17.88 o 
  10  -8   2        1.69        6.28     20.78 o 
  11  -8   2        1.66        5.32     24.65 o 
  12  -8   2        0.67       -5.80     27.07 o 
  13  -8   2        2.12       -0.97     27.55 o 
  -9  -7   2        0.06       -2.31     20.77 o 
  -8  -7   2       32.07       28.81     15.15 o 
  -7  -7   2       12.52       15.38     12.81 o 
  -6  -7   2      308.66      319.72     11.71 o 
  -5  -7   2       23.10       24.48      9.81 o 
  -4  -7   2       21.54        7.76      8.30 o 
  -3  -7   2      329.79      323.02      7.34 o 
  -2  -7   2       48.93       43.23      5.36 o 
  -1  -7   2     1874.01     1953.36     53.96 o 
   0  -7   2        1.55        1.45     11.60 o 
   1  -7   2      845.82      793.75     18.99 o 
   2  -7   2      931.80     1040.56     20.96 o 
   3  -7   2      352.26      296.73     12.12 o 
   4  -7   2       14.33        7.73      9.18 o 
   6  -7   2       39.32       16.65      6.59 o 
   7  -7   2       90.70      113.55      5.50 o 
   8  -7   2       21.31       18.45      9.38 o 
   9  -7   2       55.70       68.30      9.40 o 
  10  -7   2       56.66       53.67     16.44 o 
  11  -7   2        1.08       -3.87     24.65 o 
  12  -7   2        4.60       -2.90     23.20 o 
  13  -7   2        1.87        4.83     25.62 o 
 -10  -6   2        6.07        0.98     18.32 o 
  -9  -6   2        0.05       -1.34     13.75 o 
  -8  -6   2       66.25       47.90     11.20 o 
  -7  -6   2        1.58        2.76      9.16 o 
  -6  -6   2      147.10      158.91      8.01 o 
  -5  -6   2      210.21      171.73      8.42 o 
  -4  -6   2      129.30      137.98      5.37 o 
  -3  -6   2       29.40       29.15      4.81 o 
  -2  -6   2       70.43       65.98      5.68 o 
  -1  -6   2       19.19       21.45      5.54 o 
   0  -6   2     1201.15     1223.64     22.01 o 
   1  -6   2      417.71      442.71     13.11 o 
   2  -6   2      311.65      293.85     11.15 o 
   3  -6   2      459.39      419.04     13.11 o 
   5  -6   2       13.56       16.56      6.22 o 
   6  -6   2      240.72      257.14      5.49 o 
   7  -6   2        8.74       14.54      5.20 o 
   8  -6   2       45.22       54.29      9.28 o 
   9  -6   2        3.61        6.47     10.66 o 
  10  -6   2       51.40       44.04     12.43 o 
  11  -6   2       13.70       10.42     14.11 o 
  12  -6   2        3.20       14.98     27.07 o 
  13  -6   2        5.99        2.90     30.45 o 
 -10  -5   2        0.67       -2.54     14.68 o 
  -9  -5   2        2.70       -2.03     11.25 o 
  -8  -5   2        7.99        0.82      9.12 o 
  -7  -5   2      102.69       82.96      8.83 o 
  -6  -5   2      476.79      489.58     10.15 o 
  -5  -5   2      384.75      382.94      8.59 o 
  -4  -5   2       59.54       58.67      3.90 o 
  -3  -5   2     1186.79     1246.94     10.54 o 
  -2  -5   2      893.86      883.21     11.52 o 
  -1  -5   2     3183.96     3181.32     19.29 o 
   0  -5   2      192.73      186.45      6.67 o 
   1  -5   2      221.03      214.22      9.69 o 
   2  -5   2     1162.83     1121.86     18.13 o 
   5  -5   2      348.74      333.99      7.91 o 
   6  -5   2      231.18      213.03      5.72 o 
   7  -5   2       90.42       83.17      5.11 o 
   8  -5   2       15.29       10.63      8.55 o 
   9  -5   2        5.39        3.31     10.87 o 
  10  -5   2       17.50       15.71     11.96 o 
  11  -5   2        8.72        7.22     14.45 o 
  12  -5   2       15.36       15.23     17.20 o 
  13  -5   2        6.04        0.00     29.48 o 
 -11  -4   2        5.04        5.92     13.88 o 
 -10  -4   2       37.84       38.59     12.24 o 
  -9  -4   2       10.90        4.20     10.75 o 
  -8  -4   2      222.50      231.31      9.30 o 
  -7  -4   2       96.20      112.47      6.64 o 
  -6  -4   2       19.79       10.38      6.31 o 
  -5  -4   2      732.50      704.29     11.30 o 
  -4  -4   2      222.70      224.65      4.23 o 
  -3  -4   2     2474.64     2617.28     12.35 o 
  -2  -4   2       29.46       33.15      4.35 o 
  -1  -4   2     5394.25     5152.82     33.89 o 
   0  -4   2    10127.59     9662.67     87.46 o 
   1  -4   2     1429.19     1383.60     18.76 o 
   3  -4   2     3646.97     3802.87     33.85 o 
   4  -4   2       28.14       24.43      2.58 o 
   5  -4   2      368.18      343.89      5.09 o 
   6  -4   2      128.21      142.13      4.36 o 
   7  -4   2      149.89      158.70      5.20 o 
   8  -4   2      129.18      135.67      8.82 o 
   9  -4   2       41.73       45.20     10.08 o 
  10  -4   2        1.01        5.12     12.87 o 
  11  -4   2       36.59       26.59     14.45 o 
  12  -4   2        5.16       -6.48     17.58 o 
  13  -4   2        0.20        7.73     28.03 o 
 -11  -3   2        0.10        0.33     13.96 o 
 -10  -3   2       61.59       52.20     10.42 o 
  -9  -3   2        2.43        4.12      8.44 o 
  -8  -3   2      209.32      198.64      7.99 o 
  -7  -3   2     1129.75     1113.94     14.06 o 
  -6  -3   2      255.63      266.79      7.22 o 
  -5  -3   2     1109.91     1117.15     15.56 o 
  -4  -3   2        4.05        1.03      4.34 o 
  -3  -3   2      719.33      647.99      7.79 o 
  -2  -3   2      578.94      565.92      8.30 o 
  -1  -3   2     2119.13     2128.23     15.73 o 
   0  -3   2     2654.25     2391.05     22.61 o 
   1  -3   2      179.94      200.69      9.94 o 
   2  -3   2     8895.70     8696.07     46.74 o 
   3  -3   2      211.22      230.26      8.73 o 
   4  -3   2     1349.51     1541.56     15.77 o 
   5  -3   2       61.85       57.31      3.05 o 
   6  -3   2      444.41      557.06      8.12 o 
   7  -3   2        5.92        6.61      4.75 o 
   8  -3   2       68.45       78.25      6.44 o 
   9  -3   2       76.47       81.57     11.61 o 
  10  -3   2       74.63       77.99     18.62 o 
  11  -3   2       35.56       29.49     14.94 o 
  12  -3   2        0.00       -1.19     17.34 o 
 -12  -2   2        0.20        1.07     19.79 o 
 -11  -2   2       10.65       11.28     11.35 o 
 -10  -2   2       99.99       86.27      9.72 o 
  -9  -2   2       27.85       25.34      8.20 o 
  -8  -2   2      656.17      729.41     11.51 o 
  -7  -2   2      211.77      245.10      7.12 o 
  -6  -2   2        5.42        4.74      5.39 o 
  -5  -2   2     3648.52     3707.56     19.38 o 
  -4  -2   2       11.29        6.60      3.79 o 
  -3  -2   2     2167.67     2098.89     20.89 o 
  -2  -2   2     3878.47     3797.96     17.00 o 
  -1  -2   2     7323.99     7018.74     47.87 o 
   0  -2   2      290.11      295.42      4.78 o 
   1  -2   2       29.83       40.23      2.20 o 
   2  -2   2      868.05      872.87     13.75 o 
   3  -2   2      655.60      666.27      7.61 o 
   4  -2   2      445.15      469.79      6.80 o 
   5  -2   2      167.21      151.48      4.07 o 
   6  -2   2      165.89      169.31      4.62 o 
   7  -2   2      111.76      116.39      5.02 o 
   8  -2   2      171.64      181.29      6.08 o 
   9  -2   2        3.98        2.95     12.13 o 
  10  -2   2       41.83       49.67     11.79 o 
  11  -2   2       10.11        4.57     16.57 o 
  12  -2   2        0.09        4.61     17.73 o 
 -12  -1   2       20.99       18.60     14.97 o 
 -11  -1   2       26.60       20.33     11.94 o 
 -10  -1   2       28.06       34.03      9.56 o 
  -9  -1   2       34.72       42.84      7.76 o 
  -8  -1   2       12.45       10.97      6.83 o 
  -7  -1   2      139.75      133.20      6.15 o 
  -6  -1   2       12.03       11.87      4.99 o 
  -5  -1   2     1813.49     1980.81     16.03 o 
  -4  -1   2        0.13        2.08      3.10 o 
  -3  -1   2     6033.06     5800.82     31.02 o 
  -2  -1   2     3997.15     4039.33     11.13 o 
  -1  -1   2     4403.80     4199.60     21.02 o 
   0  -1   2      783.61      825.36      9.40 o 
   1  -1   2     5646.42     5625.99     30.04 o 
   2  -1   2      174.11      176.99      3.90 o 
   3  -1   2      101.61      106.82      2.91 o 
   4  -1   2      673.65      686.55     11.88 o 
   5  -1   2       47.59       35.55      3.57 o 
   6  -1   2      150.97      163.08      4.72 o 
   7  -1   2      119.53      116.09      5.15 o 
   8  -1   2        0.36       -1.84      6.26 o 
   9  -1   2       50.72       53.09     12.59 o 
  10  -1   2        0.00       -0.97     13.67 o 
  11  -1   2        2.56        2.66     15.38 o 
  12  -1   2       10.34       10.05     18.63 o 
 -13   0   2        1.44       -3.21     20.66 o 
 -12   0   2       36.13       36.48     13.25 o 
 -11   0   2        0.06       -1.29     10.94 o 
 -10   0   2      157.85      156.27      9.44 o 
  -9   0   2      512.63      529.22     10.01 o 
  -8   0   2        6.78        9.32      6.06 o 
  -7   0   2        3.40       -0.74      5.15 o 
  -6   0   2       74.41       71.20      4.11 o 
  -5   0   2      191.96      201.42      3.36 o 
  -4   0   2     3666.59     3794.06     11.52 o 
  -3   0   2     1052.62     1048.30      5.74 o 
  -2   0   2        3.76        7.88      1.67 o 
  -1   0   2      143.42      150.59      2.61 o 
   0   0   2      636.29      673.50      9.35 o 
   1   0   2       42.00       46.96      2.16 o 
   2   0   2     3042.96     3040.98     15.57 o 
   3   0   2        0.07        0.95      2.97 o 
   4   0   2     1246.32     1324.83      9.60 o 
   5   0   2       59.11       60.32      3.78 o 
   6   0   2        0.06       -1.70      4.79 o 
   7   0   2      129.19      132.59      5.63 o 
   8   0   2      205.12      210.80      8.56 o 
   9   0   2       79.65       98.00     16.68 o 
  10   0   2       19.41       17.45     15.18 o 
  11   0   2        0.14        4.35     18.11 o 
 -13   1   2        1.67       -3.19     18.08 o 
 -12   1   2       71.35       74.53     13.66 o 
 -11   1   2        0.01        2.46     11.05 o 
 -10   1   2       94.39      104.36      8.86 o 
  -9   1   2       29.38       19.68      8.17 o 
  -8   1   2      334.90      324.01      5.99 o 
  -7   1   2     1376.80     1401.98     15.74 o 
  -6   1   2      467.54      472.77      7.90 o 
  -5   1   2     2404.84     2427.31     27.80 o 
  -4   1   2      819.47      801.73      5.51 o 
  -3   1   2    11796.39    11865.06     57.93 o 
  -2   1   2      537.29      535.12     13.21 o 
  -1   1   2      496.04      475.36      4.89 o 
   0   1   2     5406.33     5167.98     67.26 o 
   1   1   2     1863.06     1827.22     22.27 o 
   2   1   2      844.61      899.66     10.59 o 
   3   1   2       25.09       22.50      3.12 o 
   4   1   2     1340.92     1434.92     10.87 o 
   5   1   2      120.30      120.24      4.43 o 
   6   1   2      244.56      248.88      6.57 o 
   7   1   2       83.05       74.11      8.01 o 
   8   1   2      140.88      149.89     11.23 o 
   9   1   2       10.56        5.71     14.00 o 
  10   1   2        4.00       11.16     16.31 o 
  11   1   2       45.81       45.97     20.13 o 
 -13   2   2       18.50        7.69     18.45 o 
 -12   2   2        0.78        0.47     12.46 o 
 -11   2   2       46.00       45.58     10.66 o 
 -10   2   2       70.99       71.70      8.23 o 
  -9   2   2       43.56       25.94      5.93 o 
  -8   2   2        4.76        5.71      4.96 o 
  -7   2   2     1116.73     1165.07     13.31 o 
  -6   2   2      103.46       90.10      3.68 o 
  -5   2   2     1993.37     1883.02     13.13 o 
  -4   2   2      204.33      210.23      3.96 o 
  -3   2   2     6998.84     6817.83     34.64 o 
  -2   2   2     1925.67     2047.17      8.76 o 
  -1   2   2     2643.94     2571.86     26.24 o 
   0   2   2      322.25      320.76      5.05 o 
   1   2   2       99.32      100.35      2.61 o 
   2   2   2      292.24      263.57      4.42 o 
   3   2   2        2.28        0.82      3.60 o 
   4   2   2       39.37       16.70      4.07 o 
   5   2   2       33.83       34.12      5.05 o 
   6   2   2        0.19       -1.87      5.96 o 
   7   2   2        2.72        0.75     10.92 o 
   8   2   2       36.36       33.32     12.63 o 
   9   2   2       29.51       20.51     13.62 o 
  10   2   2       38.39       43.85     17.27 o 
  11   2   2        2.54       -3.87     31.42 o 
 -14   3   2        6.80        0.48     32.39 o 
 -13   3   2       27.47       18.33     17.74 o 
 -12   3   2       30.33       36.29     13.42 o 
 -11   3   2       20.93       16.45      9.67 o 
 -10   3   2       14.20       10.58      8.48 o 
  -9   3   2      223.45      242.63      6.37 o 
  -8   3   2        0.57       -1.12      5.20 o 
  -7   3   2      104.50      112.59      5.03 o 
  -6   3   2     1951.61     1920.99     19.11 o 
  -5   3   2       30.63       34.50      3.04 o 
  -4   3   2       13.66        5.72      4.26 o 
  -3   3   2     7019.86     7333.55     28.26 o 
  -2   3   2     1773.73     1719.43      9.55 o 
  -1   3   2     1567.82     1458.54     24.71 o 
   0   3   2     2069.69     2008.15     24.50 o 
   1   3   2       30.12       26.58      4.75 o 
   2   3   2     1476.41     1575.47     10.47 o 
   3   3   2      149.29      148.75      4.49 o 
   4   3   2       57.53       60.88      4.77 o 
   5   3   2      153.51      157.98      5.34 o 
   6   3   2      224.14      213.02      8.46 o 
   7   3   2       43.80       44.12      9.39 o 
   8   3   2        2.64        6.90     13.00 o 
   9   3   2       13.34       19.78     15.97 o 
  10   3   2        0.00       -1.93     27.07 o 
 -14   4   2       22.74       18.37     27.07 o 
 -13   4   2        5.31        1.93     22.23 o 
 -12   4   2        4.30        4.63     12.93 o 
 -11   4   2       56.84       42.53      9.30 o 
 -10   4   2       59.10       61.11      6.95 o 
  -9   4   2      278.42      304.66      6.98 o 
  -8   4   2        0.02        1.47      4.86 o 
  -7   4   2     1006.23      987.70     18.43 o 
  -6   4   2       68.69       69.84      3.51 o 
  -5   4   2      273.21      262.45      7.79 o 
  -4   4   2      127.80      135.28      3.59 o 
  -3   4   2       10.99        0.26      3.14 o 
  -2   4   2     1399.59     1471.31     12.99 o 
  -1   4   2     1925.28     2013.69     27.40 o 
   0   4   2       43.14       30.19      3.68 o 
   1   4   2      294.30      288.14      9.53 o 
   2   4   2      994.72     1044.92     19.91 o 
   3   4   2       96.66       97.08      5.45 o 
   4   4   2       54.45       43.14      5.48 o 
   5   4   2      318.26      306.90      7.09 o 
   6   4   2       85.62       81.27      8.54 o 
   7   4   2       20.72       16.61     10.03 o 
   8   4   2       19.55       18.06     17.05 o 
   9   4   2       64.44       64.30     28.04 o 
 -14   5   2        3.63        5.32     30.45 o 
 -13   5   2       25.29       50.27     25.14 o 
 -12   5   2       46.13       51.25     21.76 o 
 -11   5   2       24.11       21.17     10.92 o 
 -10   5   2       37.51       20.96      6.92 o 
  -9   5   2      258.11      241.81      7.33 o 
  -8   5   2        1.46       -2.25      5.07 o 
  -7   5   2       92.77       76.14      3.99 o 
  -6   5   2      503.12      449.49     19.23 o 
  -5   5   2      964.49     1019.96     16.89 o 
  -4   5   2     1283.58     1369.69     10.54 o 
  -3   5   2      810.27      788.43     13.76 o 
  -2   5   2      307.11      246.22      9.34 o 
  -1   5   2       45.09       48.06      3.81 o 
   0   5   2       17.57        6.56      4.68 o 
   1   5   2        0.65        0.61      4.91 o 
   2   5   2        0.24        0.43      6.25 o 
   3   5   2       29.51       27.85      6.27 o 
   4   5   2       71.66       70.80      8.60 o 
   5   5   2        1.71        2.18      8.81 o 
   6   5   2        0.17       -3.13     10.51 o 
   7   5   2       47.79       53.10     15.76 o 
   8   5   2        0.13        3.57     17.40 o 
   9   5   2        3.48       11.60     26.58 o 
 -14   6   2        0.02       -2.90     27.07 o 
 -13   6   2        4.51        8.22     20.78 o 
 -12   6   2        0.29       -8.22     22.23 o 
 -11   6   2       29.56       24.22     10.30 o 
 -10   6   2       84.14      103.66      8.73 o 
  -9   6   2       12.32       12.75      7.40 o 
  -8   6   2        2.99        0.97      6.66 o 
  -7   6   2        0.58       -1.75      4.73 o 
  -6   6   2      134.01      138.37      4.71 o 
  -5   6   2     2207.01     2273.36     34.68 o 
  -4   6   2      465.15      475.67     13.96 o 
  -3   6   2      487.65      481.83      6.31 o 
  -2   6   2      146.51      146.00      4.78 o 
  -1   6   2      130.33      140.81      5.26 o 
   0   6   2      276.34      323.53     12.09 o 
   1   6   2       44.19       45.63      5.93 o 
   2   6   2       66.72       61.50      6.61 o 
   3   6   2       56.18       55.48      7.08 o 
   4   6   2      156.36      147.79      8.09 o 
   5   6   2        4.12        0.70     11.10 o 
   6   6   2       19.43       22.20     14.52 o 
   7   6   2        8.78        7.91     17.58 o 
   8   6   2        0.19        0.24     21.53 o 
 -14   7   2        4.74       13.53     29.48 o 
 -13   7   2        2.96       -1.45     22.72 o 
 -12   7   2        2.43        9.52     15.76 o 
 -11   7   2       18.06       15.59      9.71 o 
 -10   7   2        5.33        7.08      9.48 o 
  -9   7   2      136.71      131.62      8.39 o 
  -8   7   2       90.43       86.02      7.14 o 
  -7   7   2       29.55       22.95      5.97 o 
  -6   7   2       41.26       29.11      5.45 o 
  -5   7   2       14.45       32.62      5.48 o 
  -4   7   2      104.00      101.68      5.46 o 
  -3   7   2      117.21      121.35      4.74 o 
  -2   7   2       24.99       34.31      5.44 o 
  -1   7   2      310.42      333.15      7.76 o 
   0   7   2      400.29      421.99      8.93 o 
   1   7   2      434.11      443.01      9.70 o 
   2   7   2       38.51       37.98      7.76 o 
   3   7   2      131.60      127.62      8.82 o 
   4   7   2        3.89       -0.82     13.00 o 
   5   7   2        4.82       -1.34     15.48 o 
   6   7   2        5.09        2.65     17.88 o 
   7   7   2       66.41       65.59     21.02 o 
 -14   8   2       15.49       26.10     32.87 o 
 -13   8   2        0.07       -7.25     25.13 o 
 -12   8   2        0.21        6.74     16.65 o 
 -11   8   2       28.24       20.12     10.79 o 
 -10   8   2       14.06       15.02     10.44 o 
  -9   8   2        0.31       -1.08      9.00 o 
  -8   8   2      502.05      521.67     14.91 o 
  -7   8   2       36.77       41.31      8.67 o 
  -6   8   2       55.49       53.58      6.36 o 
  -5   8   2       86.39       90.45      5.96 o 
  -4   8   2       28.85       15.24      8.36 o 
  -3   8   2        6.16        7.07      5.51 o 
  -2   8   2       64.55       48.39      6.40 o 
  -1   8   2        5.75        3.45      7.09 o 
   0   8   2        0.63       -2.57      7.52 o 
   1   8   2       54.77       63.89      8.35 o 
   2   8   2      312.48      340.61     10.09 o 
   3   8   2       15.81       12.28     10.50 o 
   4   8   2       36.44       41.38     15.62 o 
   5   8   2       38.27       31.97     18.27 o 
   6   8   2        7.78       19.82     19.94 o 
 -13   9   2        0.37       -2.92     20.28 o 
 -12   9   2        8.43        2.95     16.23 o 
 -11   9   2        1.76        1.60     15.45 o 
 -10   9   2        6.95        8.21     11.02 o 
  -9   9   2       19.46       24.65     12.99 o 
  -8   9   2        0.01        1.92     11.95 o 
  -7   9   2       93.20       77.63     11.22 o 
  -6   9   2        8.60        5.21      7.37 o 
  -5   9   2       35.28       37.07      7.38 o 
  -4   9   2       15.15        8.34      9.63 o 
  -3   9   2       11.78       14.46      6.94 o 
  -2   9   2        0.02        0.25      7.04 o 
  -1   9   2       29.31       23.74      8.46 o 
   0   9   2       34.35       20.54      8.99 o 
   1   9   2        7.16       10.47      9.21 o 
   2   9   2       61.79       68.96     10.18 o 
   3   9   2       15.47        7.97     13.50 o 
   4   9   2        1.13        4.55     16.31 o 
   5   9   2        1.11       -1.60     19.40 o 
 -13  10   2        0.52        1.84     20.71 o 
 -12  10   2        5.19       -0.74     16.65 o 
 -11  10   2       14.40       15.57     16.24 o 
 -10  10   2       33.87       28.38     12.29 o 
  -9  10   2        5.93       -2.90     14.70 o 
  -8  10   2        7.34       -0.24     12.30 o 
  -7  10   2        1.64        1.53     11.76 o 
  -6  10   2        0.75        0.30     11.83 o 
  -5  10   2        8.37        5.51      9.16 o 
  -4  10   2        0.78       -1.21     10.60 o 
  -3  10   2       76.85       84.21     10.94 o 
  -2  10   2       71.23       74.60      8.61 o 
  -1  10   2       91.35       96.33      9.16 o 
   0  10   2       19.82       13.25     10.12 o 
   1  10   2       10.73        6.11     11.33 o 
   2  10   2       35.47       31.58     12.48 o 
   3  10   2       11.31        7.95     18.45 o 
   4  10   2        1.15        2.30     19.95 o 
 -12  11   2        6.76        6.03     19.13 o 
 -11  11   2        1.58        5.12     17.82 o 
 -10  11   2       69.40       71.34     15.00 o 
  -9  11   2        0.25       -3.65     14.18 o 
  -8  11   2        1.78        3.87     14.01 o 
  -7  11   2        2.01       -2.69     13.13 o 
  -6  11   2        0.57       -0.85     13.76 o 
  -5  11   2        0.50        1.51     10.23 o 
  -4  11   2       17.36       12.47     11.42 o 
  -3  11   2        0.02       -1.06     11.83 o 
  -2  11   2        2.64       -1.93     14.01 o 
  -1  11   2        4.10        7.92     14.34 o 
   0  11   2      102.63       88.72     11.80 o 
   1  11   2       14.44       10.19     12.74 o 
   2  11   2        4.13        5.09     17.88 o 
   3  11   2        6.99        1.13     20.71 o 
 -12  12   2        0.03        1.19     20.64 o 
 -11  12   2        6.79       19.37     19.13 o 
 -10  12   2        1.49       -1.45     26.10 o 
  -9  12   2        0.01       -1.00     16.92 o 
  -8  12   2        0.00       -4.12     16.51 o 
  -7  12   2        6.79        2.22     15.71 o 
  -6  12   2        0.60       -2.31     15.14 o 
  -5  12   2        2.84        0.97     20.78 o 
  -4  12   2        0.13        0.29     13.42 o 
  -3  12   2       12.59        4.33     14.25 o 
  -2  12   2        8.21        7.91     15.87 o 
  -1  12   2        0.98       -3.35     16.51 o 
   0  12   2        5.54        0.89     17.62 o 
   1  12   2        0.53        0.00     29.00 o 
   2  12   2        0.35        0.97     28.03 o 
 -11  13   2        4.24        4.25     19.29 o 
 -10  13   2        0.07       -1.90     19.06 o 
  -9  13   2        0.39       -2.14     19.06 o 
  -8  13   2        0.27       -0.86     18.09 o 
  -7  13   2        1.27       -4.57     17.20 o 
  -6  13   2        0.00        8.70     23.68 o 
  -5  13   2        1.84       -0.97     26.58 o 
  -4  13   2        3.43        7.54     15.28 o 
  -3  13   2       13.80       12.55     16.58 o 
  -2  13   2        0.66       -4.12     18.61 o 
  -1  13   2        2.47        3.38     29.00 o 
   0  13   2        1.64        5.32     28.03 o 
  -9  14   2        0.39        3.74     21.60 o 
  -8  14   2        0.40       -1.19     20.57 o 
  -7  14   2        0.00       -0.97     28.52 o 
  -6  14   2        4.39       -3.38     29.97 o 
  -5  14   2        0.05        0.97     29.00 o 
  -4  14   2        1.19        2.90     26.58 o 
  -3  14   2        0.25       -3.91     19.81 o 
   2 -15   3       14.43       12.81     22.04 o 
   3 -15   3        0.03        0.37     20.62 o 
   4 -15   3        0.08       -4.83     29.48 o 
   5 -15   3       13.67        9.67     27.55 o 
   6 -15   3        1.68        0.97     29.00 o 
   8 -15   3        2.64        3.38     28.03 o 
  -1 -14   3        0.71       -0.48     29.00 o 
   0 -14   3       26.39       30.73     20.47 o 
   1 -14   3       22.52       26.31     20.28 o 
   2 -14   3        2.87       -1.64     17.20 o 
   3 -14   3        1.98       -3.87     24.17 o 
   4 -14   3        5.32       12.57     24.17 o 
   5 -14   3        0.23        4.83     25.62 o 
   6 -14   3        7.30        5.32     24.17 o 
   7 -14   3        2.21       -4.83     25.62 o 
   8 -14   3        5.11       -0.48     26.58 o 
   9 -14   3        1.02       -6.77     30.45 o 
  -3 -13   3        0.64       -3.38     32.38 o 
  -2 -13   3        0.39        7.73     25.13 o 
  -1 -13   3       27.20       18.37     26.10 o 
   0 -13   3       26.10       18.63     16.90 o 
   1 -13   3        2.77        5.62     15.55 o 
   2 -13   3       26.77       33.36     20.79 o 
   3 -13   3        0.26        2.90     20.30 o 
   4 -13   3        4.53        4.35     21.75 o 
   5 -13   3        2.36        9.67     22.23 o 
   6 -13   3       30.71       19.34     23.20 o 
   7 -13   3        4.29        1.93     22.23 o 
   8 -13   3        1.43        3.87     26.58 o 
  10 -13   3        0.55       -8.22     29.48 o 
  -4 -12   3        6.92        5.80     31.90 o 
  -3 -12   3       19.15        9.67     29.00 o 
  -2 -12   3        0.93        0.48     27.07 o 
  -1 -12   3        0.69       -4.57     15.67 o 
   0 -12   3        0.35        2.39     13.50 o 
   1 -12   3        8.17       14.98     20.78 o 
   2 -12   3        8.60       14.50     18.37 o 
   3 -12   3       14.99       19.34     20.30 o 
   4 -12   3       42.68       42.54     17.89 o 
   5 -12   3       48.42       33.84     19.82 o 
   6 -12   3        4.27        0.00     17.88 o 
   7 -12   3        2.59        0.48     19.33 o 
   8 -12   3        4.38        2.74     15.97 o 
   9 -12   3        0.07        8.22     24.17 o 
  10 -12   3        1.42       -6.77     23.20 o 
  11 -12   3        0.03        5.32     29.00 o 
  -5 -11   3        2.35        3.38     30.93 o 
  -4 -11   3        0.02       -0.12     18.71 o 
  -3 -11   3        7.72       -2.42     24.17 o 
  -2 -11   3       22.58       30.47     13.16 o 
  -1 -11   3        1.59       -2.46     13.69 o 
   0 -11   3       54.21       48.35     17.89 o 
   1 -11   3        2.75        3.87     15.47 o 
   2 -11   3       54.18       44.48     15.47 o 
   3 -11   3      127.13       94.32     14.99 o 
   4 -11   3       50.58       39.16     16.44 o 
   5 -11   3       26.39       22.72     16.44 o 
   6 -11   3       19.77       27.07     16.92 o 
   7 -11   3        3.71       -1.02     13.59 o 
   8 -11   3        4.44        6.47     14.84 o 
   9 -11   3        0.08       -1.45     15.48 o 
  10 -11   3        1.30        1.45     25.13 o 
  11 -11   3        0.21        8.70     24.17 o 
  12 -11   3        0.01       -7.73     33.35 o 
  -6 -10   3        6.09        6.07     16.74 o 
  -5 -10   3        4.45        1.67     16.74 o 
  -4 -10   3        0.06       -5.32     23.68 o 
  -3 -10   3        5.36        7.52     13.66 o 
  -2 -10   3       69.11       53.54     12.31 o 
  -1 -10   3       35.01       29.19     11.38 o 
   0 -10   3      520.86      542.59     22.30 o 
   1 -10   3       13.43       22.24     13.53 o 
   2 -10   3       91.11       83.67     15.96 o 
   3 -10   3        7.21        9.18     14.98 o 
   4 -10   3       53.71       55.12     12.57 o 
   5 -10   3       40.45       30.94     14.02 o 
   6 -10   3       45.57       49.31     14.99 o 
   7 -10   3        0.64        0.49     11.79 o 
   8 -10   3        2.09       -0.79     13.00 o 
   9 -10   3        0.66        3.87     22.23 o 
  10 -10   3        6.02       -3.38     24.17 o 
  11 -10   3        2.54       -1.45     25.62 o 
  12 -10   3        0.91       12.08     29.97 o 
  -7  -9   3        0.00       -6.07     17.60 o 
  -6  -9   3        8.07        0.26     17.58 o 
  -5  -9   3       15.73       18.65     14.38 o 
  -4  -9   3        0.80       -1.42     12.65 o 
  -3  -9   3        5.16       -1.23      8.22 o 
  -2  -9   3      129.64      128.74      9.85 o 
  -1  -9   3      199.66      177.13     15.97 o 
   0  -9   3       84.34       93.82     14.51 o 
   1  -9   3      118.84      128.19     14.03 o 
   2  -9   3      171.40      160.66     13.07 o 
   3  -9   3       93.88       74.00     11.12 o 
   4  -9   3       17.81       18.85     13.05 o 
   5  -9   3       85.13       90.92     12.57 o 
   6  -9   3        3.73        4.35     13.53 o 
   7  -9   3       14.60        9.67     16.44 o 
   8  -9   3        1.36        1.93     19.33 o 
   9  -9   3        4.13        5.80     16.43 o 
  10  -9   3        3.52        8.22     17.40 o 
  11  -9   3        0.12       -0.97     25.13 o 
  12  -9   3        0.71       -7.25     29.48 o 
  -8  -8   3        0.30       -7.20     19.97 o 
  -7  -8   3       15.70        5.51     13.91 o 
  -6  -8   3       17.36       12.28     12.92 o 
  -5  -8   3       12.34        3.31     10.98 o 
  -4  -8   3       40.73       40.50      9.43 o 
  -3  -8   3      254.49      247.24      7.25 o 
  -2  -8   3       80.88       73.42      7.46 o 
  -1  -8   3       52.36       44.97     10.64 o 
   0  -8   3      136.73      137.41     13.06 o 
   1  -8   3      115.70       94.34     12.58 o 
   2  -8   3      281.85      327.95     14.53 o 
   3  -8   3       64.42       56.58     10.16 o 
   4  -8   3        5.13       -0.48     11.60 o 
   5  -8   3       11.64       10.63     10.63 o 
   6  -8   3        0.71        1.93     10.15 o 
   7  -8   3       10.12        0.73      8.93 o 
   8  -8   3        0.02       -4.28     10.09 o 
   9  -8   3        8.20        4.83     18.37 o 
  10  -8   3        4.04        0.00     18.85 o 
  11  -8   3       34.14       25.62     25.14 o 
  12  -8   3        0.00        8.22     27.55 o 
  -9  -7   3        0.06        0.18     18.95 o 
  -8  -7   3        0.05       -2.64     13.71 o 
  -7  -7   3       27.37       16.52     12.49 o 
  -6  -7   3       21.40       19.85     10.31 o 
  -5  -7   3        5.00        6.56      9.66 o 
  -4  -7   3       35.86       20.46      6.63 o 
  -3  -7   3       38.53       30.20      5.93 o 
  -2  -7   3      864.95      859.85     13.07 o 
  -1  -7   3       19.39       16.68      8.55 o 
   0  -7   3      456.47      425.86     10.96 o 
   1  -7   3       30.74       16.44      7.74 o 
   2  -7   3       32.04       19.34     10.15 o 
   3  -7   3       87.25       99.16     10.16 o 
   6  -7   3        9.08        5.49      7.43 o 
   7  -7   3        2.09        2.77      8.56 o 
   8  -7   3       49.96       30.48      9.99 o 
   9  -7   3       21.49       20.60     10.73 o 
  10  -7   3        2.14        0.97     20.78 o 
  11  -7   3        0.07        1.45     19.82 o 
  12  -7   3        0.00       -4.35     28.03 o 
 -10  -6   3        0.63       -2.85     16.45 o 
  -9  -6   3        2.82        5.96     11.93 o 
  -8  -6   3        1.52        0.83     11.41 o 
  -7  -6   3       37.94       22.58      9.65 o 
  -6  -6   3        0.04       -2.79      8.40 o 
  -5  -6   3       52.31       54.06      8.74 o 
  -4  -6   3       30.53       37.57      5.46 o 
  -3  -6   3      218.68      238.28      7.71 o 
  -2  -6   3        0.08       -1.21      5.54 o 
  -1  -6   3     1421.83     1459.64     29.87 o 
   0  -6   3      796.85      791.05     13.08 o 
   1  -6   3      284.52      269.51     11.63 o 
   2  -6   3      384.27      428.92     14.07 o 
   5  -6   3      241.00      216.00      9.69 o 
   6  -6   3       54.76       59.65      7.51 o 
   7  -6   3       38.47       35.62      8.32 o 
   8  -6   3       20.51       14.08     10.45 o 
   9  -6   3       32.27       33.72     10.58 o 
  10  -6   3        0.00       -0.48     12.65 o 
  11  -6   3       59.47       40.29     15.28 o 
  12  -6   3        4.25        1.93     23.68 o 
 -11  -5   3        0.04       -1.57     18.21 o 
 -10  -5   3        2.93       -2.41     13.01 o 
  -9  -5   3       40.15       22.73     10.60 o 
  -8  -5   3        0.36        0.32      9.76 o 
  -7  -5   3       47.65       42.32      8.24 o 
  -6  -5   3      120.63      116.10      7.33 o 
  -5  -5   3      399.95      386.90      9.47 o 
  -4  -5   3       11.84        6.69      3.84 o 
  -3  -5   3       99.12      105.91      5.67 o 
  -2  -5   3       10.47        7.11      4.41 o 
  -1  -5   3       31.40       14.58      5.69 o 
   0  -5   3     1017.54     1027.64     13.94 o 
   1  -5   3      122.55      126.82      5.64 o 
   2  -5   3       35.02       61.89      6.77 o 
   3  -5   3        0.25       -3.38      7.25 o 
   4  -5   3       67.12       30.47      7.74 o 
   5  -5   3       43.70       33.50      5.59 o 
   6  -5   3        8.29        2.08      7.31 o 
   7  -5   3      100.68       74.49      7.69 o 
   8  -5   3       14.22       19.34      9.57 o 
   9  -5   3      142.52      157.93     11.62 o 
  10  -5   3        0.65       -0.30     13.56 o 
  11  -5   3        0.04        1.93     15.04 o 
 -11  -4   3        3.20        2.03     15.70 o 
 -10  -4   3        0.64       -5.34     13.46 o 
  -9  -4   3      139.69      119.03      9.96 o 
  -8  -4   3        0.22       -4.64      8.28 o 
  -7  -4   3       81.24       95.46      6.84 o 
  -6  -4   3       56.05       40.91      6.19 o 
  -5  -4   3       40.01       39.04      5.36 o 
  -4  -4   3       36.54       33.20      4.92 o 
  -3  -4   3      537.19      570.24     11.29 o 
  -2  -4   3       45.42       31.55      4.99 o 
  -1  -4   3      549.10      540.73      7.43 o 
   0  -4   3     1697.66     1662.45     13.18 o 
   1  -4   3     2354.43     2312.13     16.30 o 
   2  -4   3       93.77       86.14      8.23 o 
   3  -4   3        4.21       11.12      8.22 o 
   4  -4   3       83.19       86.65      4.80 o 
   5  -4   3       29.84       30.99      5.33 o 
   6  -4   3      390.28      402.75      8.49 o 
   7  -4   3       84.32       75.78      6.94 o 
   8  -4   3        4.61        5.27     10.73 o 
   9  -4   3       16.15       18.90     12.04 o 
  10  -4   3        5.13       -2.42     13.08 o 
  11  -4   3       34.09       26.37     16.58 o 
  12  -4   3        3.48       -4.52     18.95 o 
 -12  -3   3        0.24       -0.37     17.06 o 
 -11  -3   3        0.62       -0.14     12.39 o 
 -10  -3   3       11.75       10.26     10.93 o 
  -9  -3   3       29.56       21.39      8.68 o 
  -8  -3   3       22.64       15.82      7.71 o 
  -7  -3   3       49.83       43.55      6.35 o 
  -6  -3   3       10.64       11.15      5.57 o 
  -5  -3   3       23.18       21.72      4.99 o 
  -4  -3   3      547.99      611.47      8.19 o 
  -3  -3   3     1094.29     1163.23     12.93 o 
  -2  -3   3     2024.08     2155.12     12.75 o 
  -1  -3   3      676.92      675.66      7.21 o 
   0  -3   3      217.52      202.71      5.36 o 
   1  -3   3      107.16      106.00      3.87 o 
   2  -3   3      296.53      298.02     10.19 o 
   3  -3   3      256.79      216.25      9.70 o 
   4  -3   3      342.20      387.03      7.79 o 
   5  -3   3      108.79       80.14      5.17 o 
   6  -3   3       34.88       24.87      5.75 o 
   7  -3   3      532.22      602.15      7.76 o 
   8  -3   3        1.31        2.94      7.98 o 
   9  -3   3      294.95      299.36     14.77 o 
  10  -3   3        6.04        8.00     13.62 o 
  11  -3   3        5.39        7.80     16.02 o 
  12  -3   3        3.20        1.30     18.45 o 
 -12  -2   3        2.17        0.84     12.87 o 
 -11  -2   3        7.42        0.33     11.63 o 
 -10  -2   3       31.92       24.30      9.88 o 
  -9  -2   3       45.79       46.20      8.13 o 
  -8  -2   3        6.73       -0.46      7.22 o 
  -7  -2   3      224.69      229.86      6.75 o 
  -6  -2   3        6.79        7.16      4.89 o 
  -5  -2   3        2.81        4.18      4.36 o 
  -4  -2   3      393.48      380.52      6.29 o 
  -3  -2   3      118.88      130.84      2.85 o 
  -2  -2   3     1621.56     1583.26     18.17 o 
  -1  -2   3      758.35      755.51      6.98 o 
   0  -2   3     1286.54     1278.00     21.54 o 
   1  -2   3      144.85      131.10      3.37 o 
   2  -2   3      860.60      868.86     15.17 o 
   3  -2   3        1.92        3.54      3.91 o 
   4  -2   3      271.92      270.30      6.42 o 
   5  -2   3      452.31      441.32      8.37 o 
   6  -2   3       75.18       74.74      5.83 o 
   7  -2   3      111.13      117.40      6.86 o 
   8  -2   3       37.72       39.87      8.09 o 
   9  -2   3       21.96       11.60     11.28 o 
  10  -2   3        1.54       -0.87     13.16 o 
  11  -2   3        7.71        9.19     17.26 o 
  12  -2   3        9.67        9.60     18.95 o 
 -13  -1   3        1.22       -1.69     16.29 o 
 -12  -1   3        0.00       -0.88     14.31 o 
 -11  -1   3      156.13      147.17     10.17 o 
 -10  -1   3       36.01       33.45      8.96 o 
  -9  -1   3        4.86        7.76      8.07 o 
  -8  -1   3      117.71      112.94      6.98 o 
  -7  -1   3       16.65       10.33      5.37 o 
  -6  -1   3        3.89        1.08      4.80 o 
  -5  -1   3      115.97      101.57      4.23 o 
  -4  -1   3       17.35       11.76      2.40 o 
  -3  -1   3     1016.51     1067.42     13.59 o 
  -2  -1   3     1811.07     1778.45      9.58 o 
  -1  -1   3      985.99      973.62      8.89 o 
   0  -1   3     3703.05     3447.29     29.08 o 
   1  -1   3      340.38      323.86      8.75 o 
   2  -1   3     1014.86     1112.41      9.23 o 
   3  -1   3     1769.14     1799.47     19.98 o 
   4  -1   3      474.21      458.50      7.78 o 
   5  -1   3       21.91       15.43      5.24 o 
   6  -1   3        0.25       -2.71      6.22 o 
   7  -1   3      188.52      190.14      7.32 o 
   8  -1   3       31.44       36.07      8.66 o 
   9  -1   3       79.10       75.03     12.60 o 
  10  -1   3        2.81        0.99     14.18 o 
  11  -1   3       15.49       18.78     17.58 o 
 -13   0   3        2.76        4.38     15.25 o 
 -12   0   3        1.59        1.11     12.71 o 
 -11   0   3        4.97       -1.63     11.32 o 
 -10   0   3        0.01       -2.56      8.70 o 
  -9   0   3        2.37        2.04      6.78 o 
  -8   0   3      100.96       96.41      5.73 o 
  -7   0   3        4.35        1.80      4.65 o 
  -6   0   3      360.99      343.81      4.61 o 
  -5   0   3      786.23      775.68      6.47 o 
  -4   0   3      825.90      860.68      6.54 o 
  -3   0   3     2011.04     2005.29     20.80 o 
  -2   0   3     1071.27     1045.85      8.41 o 
  -1   0   3       31.17       31.21      2.74 o 
   0   0   3      209.19      223.74      7.28 o 
   1   0   3       11.74       18.18      2.52 o 
   2   0   3      657.14      653.03     13.71 o 
   3   0   3      151.10      186.64      5.03 o 
   4   0   3        5.93        3.77      4.64 o 
   5   0   3     1581.24     1612.58     14.49 o 
   6   0   3       33.38       28.27      6.34 o 
   7   0   3      307.84      285.68      8.16 o 
   8   0   3        3.45        6.05     10.76 o 
   9   0   3       10.55        8.82     14.03 o 
  10   0   3       10.99       18.83     14.65 o 
  11   0   3        0.14        2.39     18.62 o 
 -13   1   3        0.00        3.15     18.97 o 
 -12   1   3        9.37       13.78     13.08 o 
 -11   1   3        9.17       14.08     11.01 o 
 -10   1   3        9.98        2.41      9.38 o 
  -9   1   3       72.34       62.71      7.79 o 
  -8   1   3       92.63       81.86      4.09 o 
  -7   1   3        1.43        1.93      3.83 o 
  -6   1   3       68.97       63.78      3.18 o 
  -5   1   3      128.76      122.76      3.36 o 
  -4   1   3      189.15      206.53      3.46 o 
  -3   1   3      517.25      518.15      4.68 o 
  -2   1   3     1311.08     1283.07     10.34 o 
  -1   1   3     3816.14     3772.65     13.95 o 
   0   1   3      851.41      935.40     14.22 o 
   1   1   3      175.13      186.26      4.16 o 
   2   1   3      263.15      248.69      7.76 o 
   3   1   3      691.19      687.31      8.39 o 
   4   1   3       39.48       35.44      4.84 o 
   5   1   3        1.01       -1.15      5.77 o 
   6   1   3       91.52       89.66      6.61 o 
   7   1   3       51.74       48.75     13.30 o 
   8   1   3        2.02        2.42     12.52 o 
   9   1   3       30.45       35.89     13.28 o 
  10   1   3       17.62        6.46     16.74 o 
  11   1   3       10.67        6.77     28.52 o 
 -13   2   3       39.38       35.53     17.58 o 
 -12   2   3       21.45       13.74     12.34 o 
 -11   2   3       20.19       12.28      9.95 o 
 -10   2   3       11.70        9.33      8.46 o 
  -9   2   3      346.27      353.18      7.19 o 
  -8   2   3      309.21      286.90      6.89 o 
  -7   2   3      222.94      230.98      5.47 o 
  -6   2   3      779.89      725.72     12.24 o 
  -5   2   3      924.81      847.78      9.47 o 
  -4   2   3      740.20      721.45      8.25 o 
  -3   2   3       92.96      103.14     10.41 o 
  -2   2   3     1846.59     1719.14     19.14 o 
  -1   2   3     1285.33     1227.80     17.74 o 
   0   2   3       11.52       12.13      3.25 o 
   1   2   3     3664.40     3563.93     15.32 o 
   2   2   3      163.02      172.58      4.04 o 
   3   2   3        3.57        1.57      3.92 o 
   4   2   3        4.24        3.06      4.76 o 
   5   2   3      308.09      284.45      7.47 o 
   6   2   3      119.60      120.24      7.03 o 
   7   2   3       14.88       17.87     12.57 o 
   8   2   3        1.75        4.55     14.03 o 
   9   2   3       37.15       22.72     24.66 o 
  10   2   3       26.56       18.85     28.52 o 
 -14   3   3        1.12       -1.45     31.42 o 
 -13   3   3       31.66       34.24     16.40 o 
 -12   3   3        7.71        4.32     11.75 o 
 -11   3   3       29.19       24.19      9.56 o 
 -10   3   3       45.88       24.21      8.69 o 
  -9   3   3       38.48       34.04      5.77 o 
  -8   3   3       22.45       16.01      4.96 o 
  -7   3   3      130.28      121.36      6.08 o 
  -6   3   3        0.98        0.52      4.96 o 
  -5   3   3      468.54      411.01      7.54 o 
  -4   3   3     1489.29     1478.75     20.66 o 
  -3   3   3        2.16       -0.10      4.18 o 
  -2   3   3      251.01      260.90      6.72 o 
  -1   3   3      255.39      239.34      3.85 o 
   0   3   3      199.10      205.07      5.22 o 
   1   3   3       33.34       36.40      4.24 o 
   2   3   3       31.67       31.59      3.57 o 
   3   3   3     1280.73     1209.34     14.24 o 
   4   3   3       21.41       18.56      4.96 o 
   5   3   3      173.57      175.43      6.17 o 
   6   3   3       19.29       16.22     10.01 o 
   7   3   3       63.41       79.90     11.96 o 
   8   3   3       75.34       97.19     19.34 o 
   9   3   3        9.39       11.60     23.20 o 
  10   3   3       26.84       22.24     30.94 o 
 -13   4   3        3.48        4.83     23.68 o 
 -12   4   3       15.93       22.13     13.94 o 
 -11   4   3       10.74        5.04      9.54 o 
 -10   4   3       91.21       91.42      6.51 o 
  -9   4   3       48.09       32.62      5.69 o 
  -8   4   3       47.27       49.61      4.91 o 
  -7   4   3      247.67      235.20      6.96 o 
  -6   4   3       28.38       30.62      5.05 o 
  -5   4   3      490.60      521.83     10.47 o 
  -4   4   3      602.21      524.23     19.21 o 
  -3   4   3     1241.57     1245.50     13.17 o 
  -2   4   3        9.60        1.56      2.63 o 
  -1   4   3       11.72        2.99      4.02 o 
   0   4   3       61.63       63.83      4.28 o 
   1   4   3       22.52       21.76      4.80 o 
   2   4   3        0.04        2.63      5.83 o 
   3   4   3       10.21        4.61      5.33 o 
   4   4   3      119.23      123.57      5.97 o 
   5   4   3       16.37       11.91      6.61 o 
   6   4   3        0.56        5.08     13.84 o 
   7   4   3      228.77      238.57     19.84 o 
   8   4   3       17.89        6.28     22.24 o 
   9   4   3        2.96       -2.90     30.93 o 
 -14   5   3        0.83       -6.28     30.45 o 
 -13   5   3       10.96        1.45     23.20 o 
 -12   5   3        0.00        0.51     13.50 o 
 -11   5   3      139.56      143.19      9.21 o 
 -10   5   3       65.38       50.00      8.00 o 
  -9   5   3       71.97       68.53      7.58 o 
  -8   5   3      254.25      295.21      8.36 o 
  -7   5   3       36.18       42.80      6.32 o 
  -6   5   3        5.49       15.19      7.34 o 
  -5   5   3       17.78       30.46      7.01 o 
  -4   5   3       50.42       60.73      3.71 o 
  -3   5   3       54.32       43.01      2.98 o 
  -2   5   3      218.56      221.68      5.45 o 
  -1   5   3     1136.31     1269.77     15.69 o 
   0   5   3       36.77       31.52      5.17 o 
   1   5   3        2.52        1.64      6.09 o 
   2   5   3        3.66        2.42      6.45 o 
   3   5   3      484.41      505.58     10.48 o 
   4   5   3      296.70      309.59      9.24 o 
   5   5   3        0.05       -1.20     13.81 o 
   6   5   3        3.47       12.71     12.81 o 
   7   5   3        4.81        7.56     17.34 o 
   8   5   3        8.82        4.83     28.52 o 
 -14   6   3        0.62        0.48     29.97 o 
 -13   6   3        6.33       -0.97     26.58 o 
 -12   6   3        0.89        6.23     15.10 o 
 -11   6   3        0.23        2.48     10.33 o 
 -10   6   3        0.00       -1.54      8.85 o 
  -9   6   3      136.84      142.48      8.50 o 
  -8   6   3       13.07        6.53      7.18 o 
  -7   6   3       59.62       57.00      8.37 o 
  -6   6   3      332.31      303.18     10.28 o 
  -5   6   3       86.54       85.41      4.52 o 
  -4   6   3      341.79      340.98      6.76 o 
  -3   6   3       93.43      110.85      3.82 o 
  -2   6   3       10.99       12.58      4.61 o 
  -1   6   3      148.25      135.67      5.57 o 
   0   6   3       62.90       63.10      6.37 o 
   1   6   3      875.53      972.04     20.59 o 
   2   6   3        0.03       -1.19      7.86 o 
   3   6   3      159.46      170.95     10.42 o 
   4   6   3       31.43       31.14      8.63 o 
   5   6   3       23.88       27.32     13.57 o 
   6   6   3       20.16       27.07     14.36 o 
   7   6   3        6.62       -3.70     19.20 o 
   8   6   3       22.28       32.39     32.39 o 
 -14   7   3       16.92        4.83     30.45 o 
 -13   7   3        0.16        6.28     27.55 o 
 -12   7   3        8.75        5.08     12.50 o 
 -11   7   3       15.37       10.45     10.61 o 
 -10   7   3        0.20        3.75      9.10 o 
  -9   7   3        7.50       13.72      8.81 o 
  -8   7   3        0.16        0.20      7.92 o 
  -7   7   3        6.45        6.50      9.74 o 
  -6   7   3       99.02       97.82     18.14 o 
  -5   7   3       39.29       33.45      5.26 o 
  -4   7   3       20.25       36.93      5.80 o 
  -3   7   3       12.62        6.68      4.33 o 
  -2   7   3        0.04       -1.44      5.33 o 
  -1   7   3       15.51       13.40      6.25 o 
   0   7   3       22.14       20.02      6.73 o 
   1   7   3        6.83        1.61      7.85 o 
   2   7   3       58.45       46.70      8.46 o 
   3   7   3       48.03       34.10      9.42 o 
   4   7   3        8.34        7.86     14.72 o 
   5   7   3       77.07       61.54     14.75 o 
   6   7   3        8.90        4.65     19.29 o 
   7   7   3        3.43        5.63     21.18 o 
 -14   8   3        1.20        9.18     27.07 o 
 -13   8   3        1.80       -2.42     23.68 o 
 -12   8   3        1.51        0.28     16.17 o 
 -11   8   3        5.28        6.36     11.21 o 
 -10   8   3       49.23       47.41      9.64 o 
  -9   8   3       70.51       62.51      9.16 o 
  -8   8   3       13.17        9.51     11.79 o 
  -7   8   3        0.05       -2.46      9.87 o 
  -6   8   3        9.03        6.57      6.45 o 
  -5   8   3        0.07        1.48      6.25 o 
  -4   8   3       17.09       10.47      6.76 o 
  -3   8   3      165.32      179.57      6.28 o 
  -2   8   3        4.77        7.73      6.94 o 
  -1   8   3        4.39        1.59      7.04 o 
   0   8   3       10.55       12.38      8.10 o 
   1   8   3      265.63      253.38      9.19 o 
   2   8   3       96.70       86.50      9.38 o 
   3   8   3        0.02       -1.74     10.86 o 
   4   8   3        3.08        1.48     16.23 o 
   5   8   3        0.40        0.97     24.65 o 
   6   8   3        0.56       -7.97     22.38 o 
 -13   9   3        0.02        2.83     20.13 o 
 -12   9   3        0.49        0.68     16.71 o 
 -11   9   3       33.09       24.94     11.90 o 
 -10   9   3        5.65        7.49     11.24 o 
  -9   9   3       34.49       29.63     12.79 o 
  -8   9   3        1.67       -2.19     12.04 o 
  -7   9   3       51.11       53.89     11.56 o 
  -6   9   3       36.02       35.42      9.21 o 
  -5   9   3        9.38        8.95      7.23 o 
  -4   9   3        8.18        7.38      8.07 o 
  -3   9   3       52.44       54.30     11.60 o 
  -2   9   3        1.05       -2.10      8.44 o 
  -1   9   3      223.63      246.58      8.68 o 
   0   9   3        0.73        2.40      9.38 o 
   1   9   3       23.49       20.79     10.68 o 
   2   9   3        0.57        0.17     11.13 o 
   3   9   3        1.81       -3.49     16.02 o 
   4   9   3        0.19        1.94     18.86 o 
   5   9   3        0.32        0.97     26.58 o 
 -13  10   3        0.23       -2.20     21.50 o 
 -12  10   3        2.68        0.34     18.23 o 
 -11  10   3        5.13        2.37     12.78 o 
 -10  10   3        0.31       -4.59     12.15 o 
  -9  10   3        5.55        1.25     14.11 o 
  -8  10   3        2.30       -1.16     13.76 o 
  -7  10   3        2.58       -2.32     12.73 o 
  -6  10   3        0.36       -1.96     11.90 o 
  -5  10   3        0.30       -1.22     10.39 o 
  -4  10   3        1.90        3.87      8.61 o 
  -3  10   3       48.12       37.14     10.73 o 
  -2  10   3       26.44       21.75     12.65 o 
  -1  10   3        1.76        0.81     10.04 o 
   0  10   3       28.03       32.41     11.52 o 
   1  10   3       51.67       37.07     11.80 o 
   2  10   3        3.89       -2.42     22.72 o 
   3  10   3       10.24        6.47     19.65 o 
   4  10   3        0.00        7.28     21.36 o 
 -12  11   3        0.85       -0.82     20.28 o 
 -11  11   3        0.00       -1.13     13.84 o 
 -10  11   3        0.53       -2.65     17.39 o 
  -9  11   3        2.23       -0.53     13.84 o 
  -8  11   3        5.02        9.04     13.50 o 
  -7  11   3        0.05        0.24     12.65 o 
  -6  11   3        0.09       -0.77     13.62 o 
  -5  11   3        8.38        4.35     12.65 o 
  -4  11   3        1.64        0.40     13.69 o 
  -3  11   3        1.36        3.56     14.16 o 
  -2  11   3        9.05       12.53     13.47 o 
  -1  11   3       36.28       32.35     14.69 o 
   0  11   3        0.83        3.68     16.79 o 
   1  11   3        4.55       -0.35     13.73 o 
   2  11   3        0.40       -4.30     20.43 o 
 -12  12   3        0.36        1.00     20.16 o 
 -11  12   3        6.35        6.18     15.50 o 
 -10  12   3        0.43        4.05     17.06 o 
  -9  12   3        1.92        0.83     17.68 o 
  -8  12   3        2.95        0.48     16.10 o 
  -7  12   3        1.08        2.43     15.89 o 
  -6  12   3        0.19        3.74     15.62 o 
  -5  12   3        5.02        1.93     24.17 o 
  -4  12   3        1.04        0.51     14.50 o 
  -3  12   3       26.23       20.67     15.19 o 
  -2  12   3        3.37        5.32     17.05 o 
  -1  12   3        1.09       -0.72     18.76 o 
   0  12   3        0.95       -2.57     18.86 o 
   1  12   3        0.75       -0.48     28.03 o 
 -10  13   3        0.28       -0.01     21.18 o 
  -9  13   3        1.19       -4.43     17.00 o 
  -8  13   3        0.04       -1.93     25.13 o 
  -7  13   3        0.02       11.60     27.07 o 
  -6  13   3        2.17        0.97     23.20 o 
  -5  13   3       18.71       22.24     26.10 o 
  -4  13   3        2.31        4.83     23.20 o 
  -3  13   3        0.41       -1.50     17.54 o 
  -2  13   3        7.01        4.35     20.51 o 
  -1  13   3        0.05       -0.97     20.85 o 
  -7  14   3        0.01       -4.83     27.55 o 
  -6  14   3        3.00       10.63     24.65 o 
  -4  14   3        1.13       -1.45     28.52 o 
   1 -15   4        0.27       -3.27     22.53 o 
   2 -15   4        0.15       -6.77     27.07 o 
   3 -15   4        0.42       -1.93     29.97 o 
   4 -15   4        0.06        7.73     28.03 o 
   5 -15   4        0.34        9.67     29.48 o 
   6 -15   4        3.41       -1.93     28.52 o 
   7 -15   4        1.43       -5.80     30.45 o 
  -1 -14   4        2.76       -0.97     29.97 o 
   0 -14   4        4.56        0.03     18.91 o 
   1 -14   4       14.02        4.31     18.03 o 
   2 -14   4        0.53        7.25     25.62 o 
   3 -14   4        1.09       -2.90     25.62 o 
   4 -14   4        6.82        6.28     26.58 o 
   5 -14   4        1.87        8.70     25.62 o 
   6 -14   4        0.23        2.90     25.13 o 
   7 -14   4        1.29       -1.93     26.10 o 
   8 -14   4        0.42       -5.32     27.07 o 
   9 -14   4        1.55       11.12     31.90 o 
  -3 -13   4        7.48        2.90     29.00 o 
  -2 -13   4        4.96       11.60     26.58 o 
  -1 -13   4        6.50       -2.42     25.62 o 
   0 -13   4        4.85        8.12     17.08 o 
   1 -13   4       10.09       13.05     24.65 o 
   2 -13   4       46.68       46.41     23.21 o 
   3 -13   4        0.58       -2.42     20.78 o 
   4 -13   4        8.74        5.32     21.27 o 
   5 -13   4       16.36        4.35     22.72 o 
   6 -13   4        2.34       -1.45     22.23 o 
   7 -13   4        2.91       -3.38     21.75 o 
   8 -13   4        5.96        4.72     17.68 o 
   9 -13   4        5.20        7.73     28.03 o 
  10 -13   4        0.66        1.93     26.58 o 
  -4 -12   4        5.24       13.53     31.42 o 
  -3 -12   4        2.47        9.18     28.52 o 
  -2 -12   4       33.61       29.01     23.69 o 
  -1 -12   4       37.43       37.20     14.65 o 
   0 -12   4       19.14       32.39     22.72 o 
   1 -12   4       36.17       10.64     20.79 o 
   2 -12   4       29.61       10.15     18.37 o 
   3 -12   4        0.01       -0.48     20.78 o 
   4 -12   4        7.19        9.67     18.85 o 
   5 -12   4        3.92        0.48     18.37 o 
   6 -12   4        0.23        5.32     18.37 o 
   7 -12   4        5.67        5.80     20.78 o 
   8 -12   4        0.04        1.11     16.45 o 
   9 -12   4        0.15       -0.76     18.61 o 
  10 -12   4        0.98        2.90     25.13 o 
  11 -12   4        1.22       -4.35     29.48 o 
  -6 -11   4        3.04       -8.22     31.42 o 
  -5 -11   4        9.26        4.35     29.49 o 
  -4 -11   4        9.70        7.73     26.10 o 
  -3 -11   4        9.83        4.83     19.33 o 
  -2 -11   4      257.20      266.68     16.21 o 
  -1 -11   4      215.10      233.25     20.32 o 
   0 -11   4       14.82       -0.48     18.85 o 
   1 -11   4       41.85       36.74     18.37 o 
   2 -11   4       31.15       23.20     18.37 o 
   3 -11   4       17.94        0.48     17.89 o 
   4 -11   4        9.17        3.87     16.92 o 
   5 -11   4       46.99       30.94     17.41 o 
   6 -11   4        0.69        1.45     18.37 o 
   7 -11   4       11.84       14.02     19.34 o 
   8 -11   4        8.16       13.32     14.18 o 
   9 -11   4        3.99        5.41     14.31 o 
  10 -11   4        2.45        4.83     22.72 o 
  11 -11   4        2.80       -8.70     29.48 o 
  -7 -10   4       15.92        0.96     22.03 o 
  -6 -10   4        4.25       -1.17     17.76 o 
  -5 -10   4        5.80        4.83     24.17 o 
  -4 -10   4        6.83       -6.28     22.23 o 
  -3 -10   4        0.26        1.45     22.23 o 
  -2 -10   4        2.12        8.70     19.82 o 
  -1 -10   4       18.41       13.54     17.89 o 
   0 -10   4       30.67       25.62     14.02 o 
   1 -10   4       62.33       57.06     16.92 o 
   2 -10   4       78.24       82.21     15.47 o 
   3 -10   4      321.22      298.35     15.50 o 
   4 -10   4       89.49       98.66     14.99 o 
   5 -10   4       56.73       45.45     14.02 o 
   6 -10   4        0.03       -1.93     15.95 o 
   7 -10   4       54.04       51.72     11.11 o 
   8 -10   4        0.06        2.42     21.75 o 
   9 -10   4        1.50        9.67     19.82 o 
  10 -10   4        8.38        9.18     20.30 o 
  11 -10   4        0.91       -4.83     27.07 o 
  12 -10   4        0.56       -2.90     32.87 o 
  -8  -9   4        1.12        1.78     22.98 o 
  -7  -9   4        0.01        3.84     17.88 o 
  -6  -9   4        3.14        7.95     12.93 o 
  -5  -9   4       39.29       33.11     11.54 o 
  -4  -9   4      129.79      119.35     19.83 o 
  -3  -9   4      216.02      221.48      9.01 o 
  -2  -9   4      217.87      226.88     12.80 o 
  -1  -9   4      211.43      181.50     15.00 o 
   0  -9   4      425.37      407.65     18.42 o 
   1  -9   4       17.23       21.27     14.99 o 
   2  -9   4        0.38        3.38     13.05 o 
   3  -9   4        0.43       -2.90     12.08 o 
   4  -9   4        5.38        1.93     14.02 o 
   5  -9   4       15.72       10.15     13.54 o 
   7  -9   4        0.78       -4.83     14.50 o 
   8  -9   4        4.54       -1.45     17.88 o 
   9  -9   4        0.00        0.97     20.30 o 
  10  -9   4        2.71        8.22     23.68 o 
  11  -9   4       20.15       34.32     27.55 o 
  12  -9   4        1.17       -0.48     26.10 o 
  -9  -8   4        0.01       -5.32     17.74 o 
  -8  -8   4       12.20        7.58     15.04 o 
  -7  -8   4       48.55       38.00     12.92 o 
  -6  -8   4       57.41       43.85     10.89 o 
  -5  -8   4       42.24       31.86     10.35 o 
  -4  -8   4      541.39      587.14     13.16 o 
  -3  -8   4      183.87      168.67     10.54 o 
  -2  -8   4       61.50       56.27      9.90 o 
  -1  -8   4      550.49      591.18     17.95 o 
   0  -8   4      139.92      143.00      9.44 o 
   1  -8   4        2.88        5.32     11.12 o 
   2  -8   4        1.72       -3.38     10.63 o 
   3  -8   4      515.55      508.51     16.98 o 
   4  -8   4        0.50       -2.42     11.60 o 
   6  -8   4       34.13       51.25     12.09 o 
   7  -8   4        4.54       -4.40      9.93 o 
   8  -8   4       30.23       32.46     10.73 o 
   9  -8   4        9.45        2.42     18.37 o 
  10  -8   4       16.61        3.87     23.69 o 
  11  -8   4        8.24        8.70     26.59 o 
  12  -8   4        6.22        6.28     25.62 o 
  -9  -7   4       26.16       13.59     15.20 o 
  -8  -7   4        0.99       -3.91     16.74 o 
  -7  -7   4        0.01        0.57     10.86 o 
  -6  -7   4        0.01       -3.67     10.22 o 
  -5  -7   4       68.91       72.90      8.14 o 
  -4  -7   4      243.61      246.62      6.64 o 
  -3  -7   4        3.01        0.76      9.36 o 
  -2  -7   4        6.13        6.56      7.98 o 
  -1  -7   4      332.85      357.93     23.02 o 
   0  -7   4       20.03       15.37      6.73 o 
   1  -7   4     1873.27     1885.57     32.65 o 
   2  -7   4      125.07      110.32      9.19 o 
   3  -7   4      406.07      379.24     14.55 o 
   6  -7   4        7.96        0.45      8.67 o 
   7  -7   4        8.42        1.85      9.17 o 
   8  -7   4       23.90       24.28      9.36 o 
   9  -7   4       18.99       29.57     12.65 o 
  10  -7   4        0.01       -0.12     14.31 o 
  11  -7   4       10.97        0.00     25.14 o 
  12  -7   4        6.71       12.57     29.00 o 
 -10  -6   4        0.00        0.21     16.59 o 
  -9  -6   4        1.61       -4.19     11.74 o 
  -8  -6   4        4.77        8.26     11.03 o 
  -7  -6   4       28.10       16.28      8.41 o 
  -6  -6   4       86.57       65.41      8.35 o 
  -5  -6   4      140.83      143.31      8.07 o 
  -4  -6   4       81.67       60.63      7.12 o 
  -3  -6   4      148.23      147.17      8.34 o 
  -2  -6   4      917.70     1015.86     16.52 o 
  -1  -6   4      233.31      228.25      8.72 o 
   0  -6   4      867.61      909.65     32.65 o 
   1  -6   4       86.87       73.15      9.67 o 
   2  -6   4       27.92       11.04      6.39 o 
   3  -6   4      135.94      114.21     10.65 o 
   4  -6   4      267.95      287.27     14.05 o 
   5  -6   4        2.19       -0.48     10.63 o 
   6  -6   4       47.90       40.63      6.72 o 
   7  -6   4        0.19        2.43      9.17 o 
   8  -6   4       21.22       17.65      9.74 o 
   9  -6   4       22.49       30.13     13.08 o 
  10  -6   4       16.82        7.67     14.31 o 
  11  -6   4        0.18        0.62     17.00 o 
  12  -6   4       21.76       24.17     25.14 o 
 -11  -5   4        0.05       -4.04     16.35 o 
 -10  -5   4       25.88       12.23     11.72 o 
  -9  -5   4        0.47       -1.16     10.68 o 
  -8  -5   4      194.09      177.87      9.28 o 
  -7  -5   4        1.19        1.32      7.65 o 
  -6  -5   4      153.20      164.89      7.19 o 
  -5  -5   4        0.47       -3.37      4.18 o 
  -4  -5   4      194.34      195.69      7.31 o 
  -3  -5   4     1575.47     1582.93     34.05 o 
  -2  -5   4     1168.93     1171.71     28.35 o 
  -1  -5   4      628.21      626.87     10.02 o 
   0  -5   4        8.34        8.23      4.02 o 
   1  -5   4      909.18      804.51     13.66 o 
   2  -5   4       24.60       17.70      4.54 o 
   3  -5   4       10.53       18.37      9.67 o 
   4  -5   4       67.66       90.44     10.16 o 
   5  -5   4        0.51        4.61      6.38 o 
   6  -5   4      224.77      211.07      7.62 o 
   7  -5   4       10.80        3.35      7.68 o 
   8  -5   4       55.72       50.69      8.80 o 
   9  -5   4       10.79        7.80     12.29 o 
  10  -5   4        7.52       10.40     14.00 o 
  11  -5   4        0.29       -8.22     16.57 o 
  12  -5   4        0.10       -5.06     19.63 o 
 -11  -4   4        0.29       -1.30     12.50 o 
 -10  -4   4        3.03       -1.99     11.50 o 
  -9  -4   4       14.81        9.47      8.62 o 
  -8  -4   4        1.52        1.23      8.20 o 
  -7  -4   4       30.46       24.54      7.30 o 
  -6  -4   4      982.04      983.50     12.44 o 
  -5  -4   4       16.39       21.87      5.39 o 
  -4  -4   4      378.97      382.57      7.49 o 
  -3  -4   4      594.58      646.99      8.57 o 
  -2  -4   4      451.11      463.36      7.21 o 
  -1  -4   4     2700.22     2601.44     15.99 o 
   0  -4   4        9.24        6.97      3.39 o 
   1  -4   4      725.12      711.23      9.46 o 
   2  -4   4      288.18      274.57      5.49 o 
   3  -4   4       90.18       68.70      7.26 o 
   4  -4   4       14.16        0.48     10.15 o 
   5  -4   4      513.37      514.37      9.61 o 
   6  -4   4       20.28       23.36      6.41 o 
   7  -4   4       30.95       27.54      7.14 o 
   8  -4   4        0.69       -1.32      8.90 o 
   9  -4   4        4.13        0.82     10.12 o 
  10  -4   4       44.79       44.45     14.31 o 
  11  -4   4        0.02       -6.54     17.60 o 
  12  -4   4       11.41        3.28     19.82 o 
 -12  -3   4        8.60        6.81     13.87 o 
 -11  -3   4        0.80       -2.95     13.92 o 
 -10  -3   4        0.00       -1.68     10.45 o 
  -9  -3   4       15.85       11.36      8.56 o 
  -8  -3   4        6.41        2.36      7.72 o 
  -7  -3   4        3.74        0.22      6.73 o 
  -6  -3   4        1.56        3.02      5.61 o 
  -5  -3   4       13.11        5.97      4.74 o 
  -4  -3   4     1958.98     2191.93     23.03 o 
  -3  -3   4       23.77       10.71      3.38 o 
  -2  -3   4      638.70      644.01      7.87 o 
  -1  -3   4      455.20      479.83      6.83 o 
   0  -3   4       85.37       71.29      4.84 o 
   1  -3   4     1893.94     1873.73     13.19 o 
   2  -3   4      529.46      524.39      5.77 o 
   3  -3   4       17.08       21.27      8.22 o 
   4  -3   4      120.21      118.23      7.34 o 
   5  -3   4        0.26       -3.22      5.85 o 
   6  -3   4      196.54      186.95      7.16 o 
   7  -3   4        0.04       -1.69      7.60 o 
   8  -3   4       11.07        5.42      8.83 o 
   9  -3   4        0.44        0.48      9.84 o 
  10  -3   4      137.19      149.55     15.22 o 
  11  -3   4        8.50       -0.07     18.28 o 
  12  -3   4        3.06       -3.57     20.50 o 
 -12  -2   4       28.45       12.40     12.82 o 
 -11  -2   4        5.69        6.44     11.01 o 
 -10  -2   4      172.54      155.15      9.58 o 
  -9  -2   4       13.90       10.87      8.11 o 
  -8  -2   4       43.87       46.96      6.24 o 
  -7  -2   4       15.55        5.50      5.53 o 
  -6  -2   4      752.02      815.52     15.08 o 
  -5  -2   4      492.66      493.82      8.78 o 
  -4  -2   4       12.12       17.42      3.08 o 
  -3  -2   4     2778.64     2614.05     21.35 o 
  -2  -2   4      209.77      206.54      4.26 o 
  -1  -2   4     1228.13     1249.64     11.84 o 
   0  -2   4        0.82       -0.55      3.29 o 
   1  -2   4      223.66      219.57      4.67 o 
   2  -2   4       67.23       61.66      2.69 o 
   3  -2   4      358.11      368.03      6.96 o 
   4  -2   4     1310.60     1368.30     13.25 o 
   5  -2   4      207.61      203.37      6.74 o 
   6  -2   4      195.62      211.88      7.29 o 
   7  -2   4       21.02       14.18      7.72 o 
   8  -2   4       37.17       27.54      8.62 o 
   9  -2   4        0.32        3.28     13.28 o 
  10  -2   4        0.06        2.51     15.20 o 
  11  -2   4        3.75        0.11     17.92 o 
 -13  -1   4        0.27       -3.89     15.01 o 
 -12  -1   4        0.16       -0.99     14.97 o 
 -11  -1   4       33.21       29.68      9.98 o 
 -10  -1   4       49.95       55.40      8.55 o 
  -9  -1   4        6.45        8.50      7.75 o 
  -8  -1   4      907.49      926.06     15.23 o 
  -7  -1   4       10.99        3.25      5.46 o 
  -6  -1   4      217.81      241.48      5.13 o 
  -5  -1   4     1448.45     1503.42     12.00 o 
  -4  -1   4      863.39      856.02      7.34 o 
  -3  -1   4     2064.26     1987.93     10.50 o 
  -2  -1   4        6.48        3.08      2.44 o 
  -1  -1   4     1317.90     1273.10     18.76 o 
   0  -1   4      185.44      182.08      5.01 o 
   1  -1   4       11.64       12.09      5.32 o 
   2  -1   4       55.95       53.15      4.21 o 
   3  -1   4     3669.58     3936.59     21.91 o 
   4  -1   4       11.25        9.55      5.04 o 
   5  -1   4      554.44      591.62      9.65 o 
   6  -1   4       20.96       20.68      6.91 o 
   7  -1   4       83.36       68.06      7.93 o 
   8  -1   4        7.35       10.59      9.55 o 
   9  -1   4        1.73       -1.23     14.16 o 
  10  -1   4       28.59       15.77     16.37 o 
  11  -1   4       13.13       10.69     18.11 o 
 -13   0   4        1.92       -0.06     15.86 o 
 -12   0   4        5.99        1.86     13.36 o 
 -11   0   4       14.26        9.40     10.17 o 
 -10   0   4       67.61       60.47      7.90 o 
  -9   0   4        4.47        2.47      6.73 o 
  -8   0   4      148.89      155.47      6.05 o 
  -7   0   4      207.55      199.23      5.70 o 
  -6   0   4     2060.24     2154.97     17.13 o 
  -5   0   4      357.06      411.57      5.49 o 
  -4   0   4      216.05      218.78      6.64 o 
  -3   0   4      126.17      128.72      3.24 o 
  -2   0   4       10.82       11.34      2.66 o 
  -1   0   4     3777.89     3717.31     30.18 o 
   0   0   4       15.19       17.89      6.28 o 
   1   0   4      267.92      226.02      8.73 o 
   2   0   4        4.93        8.33      3.71 o 
   3   0   4      322.44      331.12      7.88 o 
   4   0   4      100.64      107.13      5.03 o 
   5   0   4        4.16        1.73      6.10 o 
   6   0   4      175.85      168.99      7.03 o 
   7   0   4        0.94        0.03      8.43 o 
   8   0   4      679.06      723.05     17.48 o 
   9   0   4       42.41       47.75     14.69 o 
  10   0   4        0.19        1.45     26.10 o 
  11   0   4        0.55       -2.42     27.55 o 
 -13   1   4        4.36        0.84     14.30 o 
 -12   1   4       23.61       16.75     12.20 o 
 -11   1   4       12.05        8.94     10.58 o 
 -10   1   4      207.31      223.11      9.23 o 
  -9   1   4        0.01        1.67      6.33 o 
  -8   1   4      771.17      806.35      8.03 o 
  -7   1   4        7.81        1.99      3.57 o 
  -6   1   4       19.84       21.34      3.70 o 
  -5   1   4     1756.75     1799.77     15.28 o 
  -4   1   4      255.56      244.78      3.82 o 
  -3   1   4     1518.10     1454.53     10.94 o 
  -2   1   4       14.46       12.68      3.38 o 
  -1   1   4      220.79      196.38      8.24 o 
   0   1   4      120.35      122.00      7.75 o 
   1   1   4     1966.29     1971.63     35.68 o 
   2   1   4     2151.80     2344.67     23.02 o 
   3   1   4      374.35      377.11      6.93 o 
   4   1   4      408.68      397.59      7.64 o 
   5   1   4       51.06       42.38      6.37 o 
   6   1   4       13.37        4.89      7.47 o 
   7   1   4        1.69        3.64     11.49 o 
   8   1   4      125.97      110.94     13.57 o 
   9   1   4       12.66       22.72     24.17 o 
 -14   2   4        0.70        1.39     20.16 o 
 -13   2   4        0.05       -0.57     13.46 o 
 -12   2   4       87.30       89.44     11.42 o 
 -11   2   4        1.66        1.69      9.66 o 
 -10   2   4      331.91      366.53     11.74 o 
  -9   2   4       30.06       25.36      6.09 o 
  -8   2   4       99.35       88.81      5.23 o 
  -7   2   4      672.98      643.96      9.58 o 
  -6   2   4      118.64      141.13      5.97 o 
  -5   2   4      726.89      733.18      9.45 o 
  -4   2   4       28.95       33.32      3.96 o 
  -3   2   4      418.60      443.77      7.59 o 
  -2   2   4      143.52      120.38      4.11 o 
  -1   2   4      208.04      220.01      9.69 o 
   0   2   4      820.14      813.95     11.90 o 
   1   2   4     1448.11     1664.13     17.65 o 
   2   2   4        3.50        5.55      3.80 o 
   3   2   4      128.90      115.51      4.62 o 
   4   2   4      301.23      298.27      7.25 o 
   5   2   4      124.94      114.75      6.81 o 
   6   2   4      612.48      696.78     11.91 o 
   7   2   4        4.61        8.04     12.39 o 
   8   2   4       57.25       32.88     20.31 o 
   9   2   4       17.70        2.90     25.62 o 
  10   2   4        0.09        0.00     31.42 o 
 -14   3   4        0.03       -5.80     30.45 o 
 -13   3   4        5.84       -1.24     17.54 o 
 -12   3   4      114.54      105.54     10.41 o 
 -11   3   4        6.75       10.52      9.90 o 
 -10   3   4      182.63      191.21      8.74 o 
  -9   3   4      148.43      130.29      7.25 o 
  -8   3   4      269.49      289.89      8.84 o 
  -7   3   4      385.44      402.98      8.82 o 
  -6   3   4      176.70      198.39      6.98 o 
  -5   3   4       63.97       67.21      4.37 o 
  -4   3   4       26.41       25.46      4.99 o 
  -3   3   4      376.57      366.93      7.34 o 
  -2   3   4      405.18      384.10      6.31 o 
  -1   3   4      479.83      464.36      9.96 o 
   0   3   4      826.05      845.19     17.48 o 
   1   3   4     1996.45     1931.51     17.44 o 
   2   3   4        1.84        3.74      3.80 o 
   3   3   4        0.04        1.47      4.91 o 
   4   3   4      323.21      315.86      7.42 o 
   5   3   4       76.25       71.90      7.76 o 
   6   3   4      814.35      831.76     28.65 o 
   7   3   4       35.56       50.28     17.89 o 
   8   3   4        8.52       -0.97     20.30 o 
   9   3   4        0.59       -0.48     23.68 o 
 -13   4   4        8.76        9.54     15.68 o 
 -12   4   4       62.49       46.65     14.80 o 
 -11   4   4        7.78       10.96     11.35 o 
 -10   4   4       50.76       48.38      8.33 o 
  -9   4   4        5.98        0.28      6.97 o 
  -8   4   4       11.91        8.76      6.50 o 
  -7   4   4      518.75      526.91      9.69 o 
  -6   4   4      467.49      449.86      8.68 o 
  -5   4   4      978.94      930.11     13.74 o 
  -4   4   4       94.82       88.85      5.70 o 
  -3   4   4      118.39      153.62      4.68 o 
  -2   4   4        0.01        0.46      3.19 o 
  -1   4   4      724.30      806.22     10.06 o 
   0   4   4     1021.03     1106.67     14.49 o 
   1   4   4      315.37      317.53      7.72 o 
   2   4   4      678.76      662.88     11.39 o 
   3   4   4        2.67       -2.53      6.84 o 
   4   4   4        0.62       -1.10      8.51 o 
   5   4   4        0.01        1.93     18.37 o 
   6   4   4      331.39      316.18     20.82 o 
   7   4   4        7.65        0.00     18.85 o 
   8   4   4        1.28        1.93     24.17 o 
 -14   5   4       18.17       25.14     25.14 o 
 -13   5   4        2.24        4.74     17.54 o 
 -12   5   4       48.45       42.76     13.62 o 
 -11   5   4        6.24        7.27      9.96 o 
 -10   5   4       95.72       95.23      8.90 o 
  -9   5   4      101.69       83.27      7.35 o 
  -8   5   4      120.93      114.08      6.78 o 
  -7   5   4       19.27        4.64      6.41 o 
  -6   5   4       38.25       27.45      6.81 o 
  -5   5   4       56.76       59.41      6.50 o 
  -4   5   4      201.82      212.66      4.12 o 
  -3   5   4      449.66      426.52      5.70 o 
  -2   5   4      226.09      237.47      4.63 o 
  -1   5   4       70.19       77.63      5.53 o 
   0   5   4        0.00       -1.57      5.92 o 
   1   5   4        6.18        4.65      6.56 o 
   2   5   4      161.34      176.74      7.22 o 
   3   5   4       16.46        9.88      8.16 o 
   4   5   4      518.94      549.00     12.27 o 
   5   5   4       12.97       13.67     12.59 o 
   6   5   4        2.12        2.90     23.20 o 
   7   5   4        1.50        2.42     23.20 o 
   8   5   4        2.81       -1.45     29.48 o 
 -14   6   4       15.02       24.17     26.10 o 
 -13   6   4        0.49        4.45     17.14 o 
 -12   6   4        2.55        1.26     14.79 o 
 -11   6   4       45.83       27.11      9.85 o 
 -10   6   4        2.34        0.02      8.55 o 
  -9   6   4       18.26       13.60      8.26 o 
  -8   6   4        2.20        4.78      7.49 o 
  -7   6   4       17.75       21.02      9.21 o 
  -6   6   4       12.91        7.25      6.95 o 
  -5   6   4        8.87        4.85      4.68 o 
  -4   6   4      178.78      198.73      4.30 o 
  -3   6   4      180.61      193.66      4.92 o 
  -2   6   4      103.90      105.16      4.43 o 
  -1   6   4      778.69      797.95     14.36 o 
   0   6   4        0.44       -1.56      6.46 o 
   1   6   4       33.60       37.64      7.89 o 
   2   6   4       65.28       52.33      8.37 o 
   3   6   4       28.76       21.73      9.12 o 
   4   6   4      280.49      285.35     10.74 o 
   5   6   4        0.15        0.04     15.55 o 
   6   6   4        1.70       -3.38     22.23 o 
   7   6   4        4.19       -7.25     28.03 o 
 -14   7   4        0.03       -1.45     29.48 o 
 -13   7   4        4.86        2.42     26.58 o 
 -12   7   4        1.97        5.51     12.31 o 
 -11   7   4        1.06        1.77     10.86 o 
 -10   7   4        0.16       -1.29      9.74 o 
  -9   7   4       87.75       80.11      8.38 o 
  -8   7   4      184.22      203.53     15.97 o 
  -7   7   4      132.66      147.17     13.06 o 
  -6   7   4       28.13       27.97      8.37 o 
  -5   7   4        0.00        2.14      5.54 o 
  -4   7   4        1.94        3.13      4.76 o 
  -3   7   4      181.78      207.32      5.29 o 
  -2   7   4      192.88      191.06      5.33 o 
  -1   7   4      116.25      119.93      7.06 o 
   0   7   4       73.45       77.39      7.71 o 
   1   7   4        6.04        8.66      9.04 o 
   2   7   4       48.10       38.74      9.65 o 
   3   7   4       11.94        6.92     10.36 o 
   4   7   4       68.90       57.15     13.50 o 
   5   7   4        3.30        0.68     16.58 o 
   6   7   4        6.42        5.44     20.29 o 
 -14   8   4        0.34        3.38     28.03 o 
 -13   8   4        6.48        2.42     23.20 o 
 -12   8   4        0.61        1.09     15.48 o 
 -11   8   4        4.40        3.44     11.08 o 
 -10   8   4       27.84       24.12      9.67 o 
  -9   8   4        0.61       -0.38      9.05 o 
  -8   8   4        5.22        7.07     11.95 o 
  -7   8   4        8.84       15.39     11.22 o 
  -6   8   4       13.95       12.53      9.40 o 
  -5   8   4       61.51       70.26      6.76 o 
  -4   8   4       72.53       79.41      6.60 o 
  -3   8   4        1.84        0.59      5.88 o 
  -2   8   4       32.83       35.05      7.28 o 
  -1   8   4        2.91        4.86      8.17 o 
   0   8   4        0.30       -2.34      8.54 o 
   1   8   4        7.75        4.69      9.76 o 
   2   8   4       52.58       52.61     10.51 o 
   3   8   4       14.75       10.69     12.22 o 
   4   8   4        6.79        1.18     17.06 o 
   5   8   4        9.13        9.95     18.86 o 
 -13   9   4        6.57        0.61     19.60 o 
 -12   9   4        0.29       -0.48     16.75 o 
 -11   9   4        0.66        0.93     13.07 o 
 -10   9   4        0.31        0.36     11.36 o 
  -9   9   4        0.12       -0.58     13.66 o 
  -8   9   4        2.42       -2.49     11.35 o 
  -7   9   4        6.49        4.18     10.92 o 
  -6   9   4       15.96       17.24     10.39 o 
  -5   9   4       14.08       12.41      7.54 o 
  -4   9   4        2.20        2.78      8.54 o 
  -3   9   4      117.56      105.62     10.93 o 
  -2   9   4        2.25        6.11      9.02 o 
  -1   9   4       98.52       97.53      9.42 o 
   0   9   4       26.87       20.67     10.14 o 
   1   9   4        7.66        2.86     11.16 o 
   2   9   4       27.56       21.14     12.13 o 
   3   9   4        0.61        1.39     18.17 o 
   4   9   4        5.51        4.82     21.18 o 
 -13  10   4        0.31        5.44     20.28 o 
 -12  10   4        3.20        2.34     14.99 o 
 -11  10   4       11.90       10.20     14.10 o 
 -10  10   4        6.39        0.13     12.58 o 
  -9  10   4        7.62        6.42     13.08 o 
  -8  10   4        0.00        4.22     13.50 o 
  -7  10   4        0.66        0.97     16.92 o 
  -6  10   4        0.90        1.97     12.18 o 
  -5  10   4       44.10       43.03     11.28 o 
  -4  10   4       20.31       20.54     12.87 o 
  -3  10   4       44.91       42.54     13.42 o 
  -2  10   4       33.17       33.36     13.50 o 
  -1  10   4       40.29       35.25     11.31 o 
   0  10   4       37.69       32.98     12.06 o 
   1  10   4        6.48       12.62     13.34 o 
   2  10   4        7.69        6.81     18.86 o 
   3  10   4        0.32        6.19     20.81 o 
 -12  11   4        0.26        3.43     19.20 o 
 -11  11   4        0.51       -6.01     14.52 o 
 -10  11   4        2.00       -1.36     17.88 o 
  -9  11   4        0.55       -1.14     15.20 o 
  -8  11   4        2.65        1.99     13.84 o 
  -7  11   4        0.87       -1.77     13.81 o 
  -6  11   4       29.06       30.46     18.37 o 
  -5  11   4        0.77        6.77     18.37 o 
  -4  11   4       37.57       42.06     21.27 o 
  -3  11   4        0.06       -0.66     15.21 o 
  -2  11   4        3.98        0.28     15.55 o 
  -1  11   4        0.91       -2.19     16.23 o 
   0  11   4       28.84       23.69     17.43 o 
   1  11   4        2.54       -4.70     15.06 o 
   2  11   4        7.78        5.72     20.50 o 
 -11  12   4        0.01       -6.10     20.81 o 
 -10  12   4        3.83       -3.62     19.99 o 
  -9  12   4        0.11       -0.56     16.83 o 
  -8  12   4        2.30        0.43     15.53 o 
  -7  12   4        0.50       11.12     26.10 o 
  -6  12   4        0.77        1.45     23.20 o 
  -5  12   4       28.17       25.14     25.14 o 
  -4  12   4        0.23       -4.83     21.75 o 
  -3  12   4       23.85       21.87     16.71 o 
  -2  12   4       29.03       23.24     18.45 o 
  -1  12   4        7.93        3.56     19.63 o 
   0  12   4        4.00        8.25     20.09 o 
 -10  13   4        0.40        1.45     30.93 o 
  -9  13   4        0.57       -0.97     29.97 o 
  -8  13   4        0.25       -0.97     29.97 o 
  -7  13   4       14.14       19.82     23.69 o 
  -6  13   4        4.59       -1.93     26.58 o 
  -5  13   4        5.60       14.02     22.72 o 
  -4  13   4       18.15       18.85     29.97 o 
  -3  13   4        7.39        5.32     29.49 o 
  -2  13   4        0.59        4.12     20.43 o 
   1 -15   5        7.52        2.43     22.21 o 
   2 -15   5        6.22        3.38     28.03 o 
   3 -15   5        2.44       -0.97     28.03 o 
   4 -15   5        6.89       -1.45     30.94 o 
   5 -15   5        0.44        0.00     28.03 o 
   6 -15   5        0.20        0.00     31.42 o 
   7 -15   5        0.06       -3.38     31.42 o 
  -1 -14   5       12.27       -3.87     28.04 o 
   0 -14   5        0.18       -3.68     17.88 o 
   2 -14   5        3.53       -6.28     23.20 o 
   3 -14   5        3.39       -1.93     24.17 o 
   4 -14   5        1.19       -6.77     23.68 o 
   5 -14   5        1.78       -4.83     26.58 o 
   6 -14   5        5.24        4.83     26.58 o 
   8 -14   5        0.00       -1.74     20.71 o 
   9 -14   5        0.17        0.97     26.10 o 
  -2 -13   5        0.02        1.93     24.65 o 
  -1 -13   5        0.01        0.44     17.54 o 
   0 -13   5        0.80        6.28     26.10 o 
   1 -13   5       32.56       31.91     22.72 o 
   2 -13   5        0.04       -2.42     21.27 o 
   3 -13   5        0.05        0.00     24.17 o 
   4 -13   5       23.91       20.30     23.20 o 
   5 -13   5        0.32       -8.22     20.78 o 
   6 -13   5        3.03        7.73     22.23 o 
   7 -13   5        0.51        0.48     24.65 o 
   8 -13   5        0.95       -1.31     17.58 o 
   9 -13   5        0.56        0.00     28.52 o 
  10 -13   5        5.84       10.63     32.38 o 
  -5 -12   5        6.84       26.58     27.55 o 
  -4 -12   5        2.05       -5.80     29.00 o 
  -3 -12   5       31.19       23.69     29.00 o 
  -2 -12   5        9.40        4.83     19.82 o 
  -1 -12   5      126.72      140.74     24.18 o 
   0 -12   5        0.02        8.70     20.30 o 
   1 -12   5      108.73      111.72     19.83 o 
   2 -12   5        2.84       -0.97     21.75 o 
   3 -12   5       16.20        8.70     19.34 o 
   4 -12   5        2.93       -7.73     17.88 o 
   5 -12   5       11.44       10.15     19.33 o 
   6 -12   5        3.90        0.00     21.75 o 
   7 -12   5       32.60       33.36     23.20 o 
   8 -12   5        0.40        1.03     15.62 o 
   9 -12   5        0.36        3.03     16.71 o 
  10 -12   5       10.97       16.92     28.52 o 
  -6 -11   5        4.22        6.77     29.00 o 
  -5 -11   5       17.89        6.77     25.62 o 
  -4 -11   5        1.86        2.90     27.07 o 
  -3 -11   5      131.35      137.84     22.73 o 
  -2 -11   5        7.50       10.63     17.40 o 
  -1 -11   5       76.99       56.58     16.92 o 
   0 -11   5        0.24        0.97     15.95 o 
   1 -11   5        2.32       -4.83     16.43 o 
   2 -11   5       13.37        6.77     17.89 o 
   3 -11   5       12.64        6.77     17.40 o 
   4 -11   5       21.81       15.95     17.89 o 
   5 -11   5       10.79       18.37     16.92 o 
   6 -11   5        0.00       -7.73     20.78 o 
   7 -11   5        1.58        0.00     20.78 o 
   8 -11   5        0.61       -2.62     16.17 o 
   9 -11   5        1.33        2.90     26.10 o 
  10 -11   5       30.60       22.24     28.04 o 
  11 -11   5        0.01       -2.90     29.48 o 
  -7 -10   5        0.00       -1.70     21.12 o 
  -6 -10   5        4.09        9.64     20.62 o 
  -5 -10   5       21.50        9.14     17.54 o 
  -4 -10   5       53.88       57.11     14.63 o 
  -3 -10   5        1.04        1.46     12.52 o 
  -2 -10   5       42.35       42.56     12.29 o 
  -1 -10   5      209.92      169.38     18.87 o 
   0 -10   5       43.35       16.44     14.99 o 
   1 -10   5        0.11       -8.22     16.92 o 
   2 -10   5       49.99       54.15     15.47 o 
   3 -10   5        0.03        4.35     13.05 o 
   4 -10   5       14.98       11.60     16.44 o 
   5 -10   5        1.42       -2.90     17.88 o 
   6 -10   5       46.42       40.13     15.47 o 
   7 -10   5        1.03       -2.42     21.75 o 
   8 -10   5       52.27       58.98     20.31 o 
   9 -10   5        9.46       16.43     25.14 o 
  10 -10   5        0.23        3.87     26.10 o 
  11 -10   5        0.00        1.93     29.97 o 
  -8  -9   5       18.82       14.89     20.67 o 
  -7  -9   5        4.48        4.72     19.47 o 
  -6  -9   5      114.62       91.86     17.74 o 
  -5  -9   5        3.67        8.95     14.84 o 
  -4  -9   5       31.13       24.06     13.77 o 
  -3  -9   5      445.71      475.19     15.91 o 
  -2  -9   5       71.19       82.79     18.13 o 
  -1  -9   5      447.83      434.99     14.56 o 
   0  -9   5       24.75       20.64     11.07 o 
   1  -9   5        8.22       -1.45     13.05 o 
   2  -9   5        0.88       -1.93     11.60 o 
   3  -9   5       53.98       89.45     12.57 o 
   4  -9   5       40.37       37.71     12.57 o 
   7  -9   5        4.06        2.36     12.06 o 
   8  -9   5        6.17        6.77     21.27 o 
   9  -9   5        3.30        6.28     17.88 o 
  10  -9   5       10.98       14.50     23.20 o 
  11  -9   5        4.72       26.10     26.58 o 
  -9  -8   5        0.58        1.64     17.75 o 
  -8  -8   5        0.30       -2.11     14.59 o 
  -7  -8   5        1.83       -3.18     14.45 o 
  -6  -8   5        6.58        2.47     13.69 o 
  -5  -8   5      311.82      340.01     14.52 o 
  -4  -8   5       75.43       73.93     11.49 o 
  -3  -8   5      231.30      231.26     11.12 o 
  -2  -8   5      108.86      119.43      8.72 o 
  -1  -8   5      103.30      104.77      9.56 o 
   0  -8   5        3.51        0.75      9.05 o 
   1  -8   5        1.54        3.61      8.67 o 
   2  -8   5       40.91       31.91     13.05 o 
   3  -8   5       87.73       88.02     11.12 o 
   7  -8   5        0.62       -1.67     11.01 o 
   8  -8   5      100.31      110.94     11.74 o 
   9  -8   5        0.90       -4.53     12.29 o 
  10  -8   5        9.54        1.93     23.20 o 
  11  -8   5        2.03        5.80     27.55 o 
  12  -8   5       13.05       14.02     28.04 o 
  -9  -7   5       14.95        9.60     15.67 o 
  -8  -7   5        0.59        0.07     11.97 o 
  -7  -7   5       86.18       74.74     11.72 o 
  -6  -7   5      214.70      198.13     13.51 o 
  -5  -7   5        1.30       -2.90     16.43 o 
  -4  -7   5      157.00      141.35     11.37 o 
  -3  -7   5      202.56      177.10      9.30 o 
  -2  -7   5        0.25        2.36      7.90 o 
  -1  -7   5       95.45       90.89      7.99 o 
   0  -7   5        3.81        5.59      7.00 o 
   1  -7   5      195.24      189.52      7.65 o 
   2  -7   5        0.13       -5.32      8.54 o 
   3  -7   5       61.52       52.23     11.12 o 
   4  -7   5      281.92      264.46     15.02 o 
   5  -7   5       53.76       50.29     13.06 o 
   6  -7   5      141.05      150.94      7.98 o 
   7  -7   5       36.01       31.42     10.79 o 
   8  -7   5        0.30       -0.44     11.49 o 
   9  -7   5       25.29       25.42     13.90 o 
  10  -7   5        0.94       -2.29     15.82 o 
  11  -7   5       19.94       19.82     26.59 o 
  12  -7   5       16.54       24.17     31.90 o 
 -10  -6   5       28.01       24.93     13.21 o 
  -9  -6   5        3.82        1.90     12.02 o 
  -8  -6   5      138.44      139.08      9.63 o 
  -7  -6   5       25.86       26.98      8.38 o 
  -6  -6   5       80.57       69.42     11.57 o 
  -5  -6   5       59.67       42.02      9.98 o 
  -4  -6   5       52.27       46.63      7.50 o 
  -3  -6   5       26.45       17.11      8.53 o 
  -2  -6   5       13.84        4.89      7.55 o 
  -1  -6   5       52.70       61.86      5.49 o 
   0  -6   5       80.40       89.94      5.53 o 
   1  -6   5        0.28        0.69      5.02 o 
   2  -6   5      183.61      208.27      6.81 o 
   3  -6   5       24.76       19.34     12.09 o 
   4  -6   5      123.42      117.08      9.68 o 
   5  -6   5       48.80       38.68     10.15 o 
   6  -6   5       12.62       10.15      8.30 o 
   7  -6   5        6.72        1.56      8.95 o 
   8  -6   5        1.79        2.54      9.35 o 
   9  -6   5       10.20        8.83     13.90 o 
  10  -6   5       18.39       17.36     15.71 o 
  11  -6   5       56.68       72.80     18.23 o 
  12  -6   5        0.01       -2.90     28.52 o 
 -11  -5   5        0.10       -4.50     16.91 o 
 -10  -5   5       10.94       15.13     11.85 o 
  -9  -5   5        0.22       -0.69     10.50 o 
  -8  -5   5       42.94       24.07      9.47 o 
  -7  -5   5      167.08      163.62      8.32 o 
  -6  -5   5        9.38        5.71      7.87 o 
  -5  -5   5       14.90        5.07      7.38 o 
  -4  -5   5      200.94      189.31      9.03 o 
  -3  -5   5       13.02       11.95      5.25 o 
  -2  -5   5      233.92      250.07      6.62 o 
  -1  -5   5       32.93       39.41      4.52 o 
   0  -5   5      219.02      243.26      6.31 o 
   1  -5   5      451.90      505.85      9.67 o 
   2  -5   5        2.20       -3.71      4.60 o 
   3  -5   5      164.87      160.71     11.13 o 
   4  -5   5       43.66       27.56      9.67 o 
   5  -5   5       18.94       18.60      7.10 o 
   6  -5   5      304.42      329.34      9.22 o 
   7  -5   5        0.59        0.66      7.89 o 
   8  -5   5        7.16       15.13      9.56 o 
   9  -5   5        0.37       -1.13     10.60 o 
  10  -5   5       17.04        8.88     15.48 o 
  11  -5   5       26.82       15.70     17.60 o 
 -11  -4   5        0.78        1.46     13.99 o 
 -10  -4   5        0.01       -0.27     10.91 o 
  -9  -4   5      151.55      155.35      9.42 o 
  -8  -4   5        2.41        4.20      8.63 o 
  -7  -4   5        2.81        1.16      7.14 o 
  -6  -4   5        8.76        7.64      7.12 o 
  -5  -4   5       33.57       18.72      6.40 o 
  -4  -4   5      309.72      317.85      6.11 o 
  -3  -4   5     1452.20     1529.05     19.84 o 
  -2  -4   5        9.63        8.69      4.40 o 
  -1  -4   5     1505.88     1588.30     23.58 o 
   0  -4   5      180.86      179.29      6.40 o 
   1  -4   5      160.30      158.93      5.35 o 
   2  -4   5      190.28      165.46      7.02 o 
   3  -4   5       82.94       90.45     10.16 o 
   4  -4   5      516.86      582.52     17.96 o 
   5  -4   5       59.63       71.06      6.04 o 
   6  -4   5       58.20       58.87      7.18 o 
   7  -4   5       32.47       28.57      7.98 o 
   8  -4   5        6.80        4.92      9.20 o 
   9  -4   5       53.73       42.45     11.24 o 
  10  -4   5       14.72       13.52     15.37 o 
  11  -4   5        1.50        3.01     18.37 o 
 -12  -3   5        0.27        3.69     13.21 o 
 -11  -3   5        0.07       -1.45     11.96 o 
 -10  -3   5        9.72        4.79     10.73 o 
  -9  -3   5       49.34       40.07      9.28 o 
  -8  -3   5        0.82       -0.61      7.69 o 
  -7  -3   5        0.15       -1.76      6.09 o 
  -6  -3   5       40.88       36.55      6.56 o 
  -5  -3   5      215.99      277.54      5.30 o 
  -4  -3   5      122.26      121.57      4.22 o 
  -3  -3   5        1.29        1.78      3.50 o 
  -2  -3   5       10.63        6.96      4.05 o 
  -1  -3   5      124.48      112.70      5.23 o 
   0  -3   5        7.62       11.71      4.38 o 
   1  -3   5       68.73       57.81      3.73 o 
   2  -3   5     1075.17     1021.43      9.18 o 
   3  -3   5        0.55        1.45      7.25 o 
   4  -3   5      212.05      233.05      7.01 o 
   5  -3   5       36.28       28.58      5.95 o 
   6  -3   5       90.51       86.13      7.34 o 
   7  -3   5       15.48       11.81      8.70 o 
   8  -3   5        8.86        3.74      9.48 o 
   9  -3   5      150.94      138.78     11.02 o 
  10  -3   5        8.98       -1.93     16.06 o 
  11  -3   5        0.80       -0.62     18.71 o 
 -12  -2   5        2.93        3.51     14.10 o 
 -11  -2   5        6.00        3.72     11.32 o 
 -10  -2   5       44.52       47.50      9.24 o 
  -9  -2   5      107.56      107.02      7.30 o 
  -8  -2   5       94.64       75.89      6.40 o 
  -7  -2   5        1.84        7.40      6.38 o 
  -6  -2   5      163.34      161.59      5.47 o 
  -5  -2   5      238.76      252.06      5.09 o 
  -4  -2   5      330.61      312.17      5.38 o 
  -3  -2   5      152.10      147.97      4.06 o 
  -2  -2   5      387.37      427.33      6.72 o 
  -1  -2   5      200.59      202.48      6.28 o 
   0  -2   5      302.58      272.16      6.63 o 
   1  -2   5      165.69      162.30      4.84 o 
   2  -2   5     1040.75     1009.45      9.74 o 
   3  -2   5      441.98      425.58      7.92 o 
   4  -2   5     1463.32     1533.63     18.71 o 
   5  -2   5        6.74        5.98      6.28 o 
   6  -2   5       47.28       46.17      7.53 o 
   7  -2   5       59.79       44.62      8.45 o 
   8  -2   5        3.66        6.42     10.24 o 
   9  -2   5       74.60       52.70     14.36 o 
  10  -2   5        0.76        0.40     17.00 o 
  11  -2   5       19.12       16.92     29.49 o 
 -13  -1   5        7.37        7.44     14.93 o 
 -12  -1   5        0.00        0.59     13.47 o 
 -11  -1   5      115.31      103.88     10.08 o 
 -10  -1   5       48.51       37.74      8.98 o 
  -9  -1   5        0.99        1.69      7.23 o 
  -8  -1   5       10.80        4.49      6.17 o 
  -7  -1   5      254.50      251.26     11.74 o 
  -6  -1   5      489.49      482.12      6.51 o 
  -5  -1   5      915.76      942.98      8.73 o 
  -4  -1   5      634.59      630.43     12.08 o 
  -3  -1   5      111.22      111.67      3.57 o 
  -2  -1   5      989.41     1101.40     32.06 o 
  -1  -1   5       17.05       14.20      3.93 o 
   0  -1   5      556.47      625.54      9.12 o 
   1  -1   5        5.47        6.77      8.22 o 
   2  -1   5     1628.33     1500.37     20.63 o 
   3  -1   5       25.62       15.32      4.69 o 
   4  -1   5      145.81      158.79      6.14 o 
   5  -1   5        0.23       -2.06      6.48 o 
   6  -1   5       25.85       31.78      7.47 o 
   7  -1   5      394.36      368.41     12.68 o 
   8  -1   5       20.04        5.10     13.24 o 
   9  -1   5        4.63       11.28     15.28 o 
  10  -1   5        1.07        7.73     27.07 o 
 -13   0   5        0.49       -4.39     14.55 o 
 -12   0   5        7.22        4.14     13.18 o 
 -11   0   5       75.01       80.52     10.82 o 
 -10   0   5        0.49       -2.09      8.20 o 
  -9   0   5      158.10      137.75      7.12 o 
  -8   0   5       45.75       40.81      4.80 o 
  -7   0   5       31.03       37.95      4.36 o 
  -6   0   5      415.30      398.48      6.05 o 
  -5   0   5      318.44      307.54      5.21 o 
  -4   0   5      156.42      145.54      3.70 o 
  -3   0   5        8.04        9.89      3.39 o 
  -2   0   5       18.03       17.11      3.48 o 
  -1   0   5        0.54        3.87      6.77 o 
   0   0   5      595.20      599.68     15.09 o 
   1   0   5       44.65       48.36      6.77 o 
   2   0   5     1452.55     1523.75     16.92 o 
   3   0   5      165.35      174.02      5.53 o 
   4   0   5      110.73      104.69      5.56 o 
   5   0   5        6.02        2.36      6.74 o 
   6   0   5       70.63       68.44      7.53 o 
   7   0   5      219.53      196.70      9.41 o 
   8   0   5        5.96       -2.47     14.05 o 
   9   0   5        0.23       -2.90     25.13 o 
  10   0   5        0.57       -2.42     24.65 o 
 -13   1   5        0.04       -2.89     14.80 o 
 -12   1   5       15.25       11.86     12.41 o 
 -11   1   5       72.45       76.10      9.85 o 
 -10   1   5       56.65       50.30     12.13 o 
  -9   1   5        0.64        0.11      7.67 o 
  -8   1   5        0.02       -0.78      4.87 o 
  -7   1   5       24.00       20.55      4.47 o 
  -6   1   5       10.64        6.60      3.77 o 
  -5   1   5       39.65       46.36      3.34 o 
  -4   1   5      398.30      428.14      5.30 o 
  -3   1   5       99.00       95.64      4.12 o 
  -2   1   5      817.27      879.28     14.40 o 
  -1   1   5        8.34        4.35      7.25 o 
   0   1   5     2800.93     3188.35     33.36 o 
   1   1   5      215.03      211.94      4.97 o 
   2   1   5     2544.49     2661.89     15.23 o 
   3   1   5        0.20       -3.51      4.80 o 
   4   1   5       27.69       34.12      6.24 o 
   5   1   5        9.38        6.02      7.23 o 
   6   1   5       46.74       36.03      8.48 o 
   7   1   5      427.47      413.73     23.25 o 
   8   1   5        0.01       -4.83     23.68 o 
   9   1   5        0.79       -3.38     22.23 o 
  10   1   5        2.54       -4.35     31.90 o 
 -14   2   5        5.89       -6.28     29.00 o 
 -13   2   5       16.85        6.06     18.17 o 
 -12   2   5        1.05        5.68     15.33 o 
 -11   2   5       29.78       25.68     12.31 o 
 -10   2   5        1.07        1.12     11.70 o 
  -9   2   5      820.55      854.13     12.38 o 
  -8   2   5       89.32       90.90      4.71 o 
  -7   2   5       38.91       36.16      4.11 o 
  -6   2   5      250.11      264.45      6.78 o 
  -5   2   5       89.70       87.74      4.73 o 
  -4   2   5      354.63      326.61      6.76 o 
  -3   2   5       18.15       18.23      4.46 o 
  -2   2   5       50.94       61.64      3.50 o 
  -1   2   5      137.38      116.17      8.71 o 
   0   2   5      787.65      716.37     12.39 o 
   1   2   5      230.97      252.29      8.73 o 
   2   2   5       51.14       51.59      3.95 o 
   3   2   5      109.96      119.04      5.17 o 
   4   2   5       25.59       20.22      6.50 o 
   5   2   5     1390.72     1427.42     21.43 o 
   6   2   5      121.83      102.01     11.49 o 
   7   2   5        0.07       -0.97     20.30 o 
   8   2   5        0.00       -3.87     24.65 o 
   9   2   5        1.45        2.42     29.97 o 
 -14   3   5       15.54       22.24     18.97 o 
 -13   3   5       60.96       61.16     14.69 o 
 -12   3   5        0.70       -1.51     13.13 o 
 -11   3   5      215.74      194.45     12.46 o 
 -10   3   5        5.27        7.04      8.59 o 
  -9   3   5        2.46        1.07      7.44 o 
  -8   3   5       15.43       17.95      7.88 o 
  -7   3   5       60.57       61.23      5.60 o 
  -6   3   5        1.44       -0.31      5.57 o 
  -5   3   5       35.54       46.73      4.84 o 
  -4   3   5       25.12       29.34      5.10 o 
  -3   3   5        3.19        3.90      4.60 o 
  -2   3   5      420.27      378.60      5.76 o 
  -1   3   5       76.75       61.18      5.98 o 
   0   3   5      786.15      833.95     24.34 o 
   1   3   5       55.16       52.24      6.32 o 
   2   3   5      157.50      154.51      8.19 o 
   3   3   5       32.28       36.75      8.82 o 
   4   3   5      461.57      480.40     13.39 o 
   5   3   5        2.68       13.77     11.83 o 
   6   3   5        0.78        3.38     20.30 o 
   7   3   5        7.55       -2.90     19.33 o 
   8   3   5        0.08       -0.97     26.58 o 
 -14   4   5       10.89       11.84     18.80 o 
 -13   4   5        0.14        1.16     17.14 o 
 -12   4   5        1.65        6.62     15.33 o 
 -11   4   5       21.88       21.27     13.32 o 
 -10   4   5        8.25        8.28      8.94 o 
  -9   4   5        3.63        2.75      7.53 o 
  -8   4   5        0.01       -2.99      7.10 o 
  -7   4   5        0.55       -0.90      6.10 o 
  -6   4   5       72.21       86.91      5.41 o 
  -5   4   5       13.26       21.59      6.39 o 
  -4   4   5      555.93      568.67     10.27 o 
  -3   4   5        0.10        2.97      4.29 o 
  -2   4   5      960.20      929.74     13.58 o 
  -1   4   5       40.25       32.22      6.66 o 
   0   4   5      444.58      456.20     14.31 o 
   1   4   5       72.57       83.11      7.99 o 
   2   4   5       44.43       32.30      8.47 o 
   3   4   5       74.29       72.54     10.45 o 
   4   4   5       32.90       29.36     10.76 o 
   5   4   5      492.32      457.56     14.20 o 
   6   4   5        0.08        2.42     21.27 o 
   7   4   5        5.33        5.32     25.13 o 
   8   4   5        0.20        2.90     26.58 o 
 -14   5   5        2.64       10.15     27.07 o 
 -13   5   5       24.69       30.71     17.34 o 
 -12   5   5        9.05       16.48     14.00 o 
 -11   5   5      157.96      154.76      9.37 o 
 -10   5   5        8.10        3.88      9.18 o 
  -9   5   5       25.24       19.44      8.52 o 
  -8   5   5        0.35       -2.17      7.32 o 
  -7   5   5        9.13        5.45      6.76 o 
  -6   5   5        0.03        0.15      6.66 o 
  -5   5   5        5.04       11.94      6.81 o 
  -4   5   5       63.24       55.44      6.00 o 
  -3   5   5       38.96       39.94      4.36 o 
  -2   5   5      107.20      115.39      5.38 o 
  -1   5   5      113.04      104.60      6.21 o 
   0   5   5       66.91       60.71      6.69 o 
   1   5   5      163.93      148.53      7.66 o 
   2   5   5       27.00       15.21      8.09 o 
   3   5   5      914.47      911.93     15.20 o 
   4   5   5      151.68      140.19     14.03 o 
   6   5   5        3.99        3.38     25.62 o 
   7   5   5        0.06        2.90     28.52 o 
 -14   6   5        0.11       -3.87     23.68 o 
 -13   6   5        9.58        2.75     17.58 o 
 -12   6   5        0.12        3.27     14.31 o 
 -11   6   5       27.00       24.94     10.52 o 
 -10   6   5       29.12       17.83      9.74 o 
  -9   6   5        1.73       -1.94      8.07 o 
  -8   6   5       13.07        9.59      7.98 o 
  -7   6   5        7.13        4.89      8.87 o 
  -6   6   5       23.23       17.95      5.25 o 
  -5   6   5       10.82        9.72      4.98 o 
  -4   6   5        4.64        0.18      4.54 o 
  -3   6   5       40.33       38.16      4.63 o 
  -2   6   5       19.14       22.50      4.58 o 
  -1   6   5       12.29       10.98      7.07 o 
   0   6   5       65.43       73.58      7.99 o 
   1   6   5       52.55       49.40      8.09 o 
   2   6   5      334.76      337.00     10.32 o 
   3   6   5       96.84       92.37     10.73 o 
   4   6   5        7.72        6.08     13.16 o 
   5   6   5       12.81       21.75     25.14 o 
   6   6   5        0.08       -2.90     23.68 o 
 -14   7   5        1.33        2.42     29.97 o 
 -13   7   5        7.20        7.49     16.57 o 
 -12   7   5        4.52        7.21     12.72 o 
 -11   7   5        6.50        9.09     11.30 o 
 -10   7   5        2.13       -0.41     10.02 o 
  -9   7   5        3.39       -1.16      9.11 o 
  -8   7   5        5.69        8.65     10.66 o 
  -7   7   5        0.00       -1.79      9.97 o 
  -6   7   5      183.93      196.19      9.29 o 
  -5   7   5        1.08       -0.10      7.20 o 
  -4   7   5      194.24      187.40      6.47 o 
  -3   7   5        1.04        0.99      5.36 o 
  -2   7   5        5.59        6.53      7.30 o 
  -1   7   5       11.16        7.24      7.70 o 
   0   7   5       11.76        7.25      8.93 o 
   1   7   5       29.34       27.17      9.63 o 
   2   7   5        2.81        8.46     11.03 o 
   3   7   5       38.14       27.21     12.31 o 
   4   7   5       20.24       25.78     15.78 o 
   5   7   5        0.12        4.83     25.13 o 
 -14   8   5        5.84       12.08     25.62 o 
 -13   8   5        0.15        0.00     18.09 o 
 -12   8   5        3.16        0.51     13.35 o 
 -11   8   5       16.86       15.68     11.95 o 
 -10   8   5        7.06        7.02     11.15 o 
  -9   8   5        0.02       -3.35     10.69 o 
  -8   8   5       30.54       30.03     11.61 o 
  -7   8   5        9.67        2.34     11.35 o 
  -6   8   5       38.48       34.08      9.74 o 
  -5   8   5        0.08        0.00     12.08 o 
  -4   8   5        5.65        2.51      7.37 o 
  -3   8   5        5.79        5.73      7.35 o 
  -2   8   5       74.22       80.52      8.73 o 
  -1   8   5        5.51        2.73      9.35 o 
   0   8   5       28.12       26.92      9.86 o 
   1   8   5      259.63      251.28     11.96 o 
   2   8   5        6.88        1.82     11.47 o 
   3   8   5       12.25        8.09     15.37 o 
   4   8   5        6.87        7.97     17.60 o 
 -13   9   5        5.84       11.32     15.42 o 
 -12   9   5        3.99       -0.40     14.35 o 
 -11   9   5        8.76        4.88     12.95 o 
 -10   9   5        4.15        0.18     11.40 o 
  -9   9   5        0.83        1.78     14.00 o 
  -8   9   5        5.65        1.65     13.32 o 
  -7   9   5        2.56        3.25     12.25 o 
  -6   9   5        1.08        3.68     11.96 o 
  -5   9   5        3.34       14.50     18.85 o 
  -4   9   5        7.14        3.58     11.56 o 
  -3   9   5        5.36        3.99     12.29 o 
  -2   9   5       10.73       15.82      9.59 o 
  -1   9   5       12.06        8.74     10.39 o 
   0   9   5       32.79       31.56     11.64 o 
   1   9   5       41.02       38.55     12.31 o 
   2   9   5        2.98        1.16     13.56 o 
   3   9   5       51.01       59.22     18.45 o 
 -13  10   5        8.35        9.15     16.90 o 
 -12  10   5        0.40        1.26     15.28 o 
 -11  10   5        0.64       -3.57     14.49 o 
 -10  10   5        1.15       -5.58     13.34 o 
  -9  10   5        0.22       -1.82     13.69 o 
  -8  10   5       16.14       10.86     13.21 o 
  -7  10   5        0.54        2.34     13.62 o 
  -6  10   5       66.98       61.41     15.47 o 
  -5  10   5        3.48        3.87     19.82 o 
  -4  10   5        0.21        3.87     18.85 o 
  -3  10   5       76.87       82.69     17.41 o 
  -2  10   5        0.43       -1.77     14.84 o 
  -1  10   5        0.02       -3.87     15.38 o 
   0  10   5        0.90        3.53     13.53 o 
   1  10   5        1.65        2.02     14.83 o 
   2  10   5       13.34       15.64     19.65 o 
 -12  11   5        0.00       -3.24     16.14 o 
 -11  11   5        0.04       -1.69     19.14 o 
 -10  11   5        7.18       14.96     17.48 o 
  -9  11   5        3.47        1.45     16.92 o 
  -8  11   5       14.31       22.24     23.69 o 
  -7  11   5        0.00       -5.80     19.82 o 
  -6  11   5        0.74       -6.77     19.82 o 
  -5  11   5       12.69        8.70     21.27 o 
  -4  11   5        5.79        3.38     23.20 o 
  -3  11   5        0.02        1.27     16.23 o 
  -2  11   5       21.12       18.78     16.74 o 
  -1  11   5       78.86       66.58     17.41 o 
   0  11   5        0.44       -3.38     27.55 o 
   1  11   5        7.15        7.51     20.37 o 
 -11  12   5        0.25       -3.46     19.40 o 
 -10  12   5        0.77       -2.09     18.44 o 
  -9  12   5        0.95        7.73     28.03 o 
  -8  12   5        0.22       16.43     26.58 o 
  -7  12   5        0.03       -4.83     24.17 o 
  -6  12   5       14.06        3.38     20.79 o 
  -5  12   5        0.02        0.00     26.10 o 
  -4  12   5        3.89       -0.48     24.65 o 
  -3  12   5       32.65       32.87     24.65 o 
  -2  12   5        1.13       -2.15     19.65 o 
  -1  12   5       19.01       25.40     19.75 o 
  -9  13   5        0.54       -0.97     30.45 o 
  -8  13   5       20.91       18.85     26.59 o 
  -7  13   5        0.61        1.45     30.93 o 
  -6  13   5        0.28        3.38     30.93 o 
  -5  13   5        9.87       14.98     31.42 o 
  -4  13   5        1.86       -4.83     28.52 o 
   1 -15   6        1.91        4.35     29.97 o 
   2 -15   6        7.23       -2.90     27.07 o 
   3 -15   6        0.77       -0.97     31.42 o 
   4 -15   6       23.27       18.37     29.49 o 
   5 -15   6        0.32        3.38     30.45 o 
  -1 -14   6        0.17       -8.22     28.03 o 
   0 -14   6        0.08       -4.83     26.10 o 
   1 -14   6        8.63        6.77     24.17 o 
   2 -14   6       26.95       18.37     23.69 o 
   3 -14   6        1.87       -1.93     23.20 o 
   4 -14   6        6.68        3.87     25.62 o 
   5 -14   6        1.71        7.73     27.07 o 
   7 -14   6        0.31       -7.73     29.00 o 
   8 -14   6        9.29       20.03     21.12 o 
  -2 -13   6       11.22       19.82     26.59 o 
  -1 -13   6       28.51       38.19     24.65 o 
   0 -13   6        0.33        0.00     26.58 o 
   1 -13   6       12.66       15.47     22.72 o 
   2 -13   6       21.66       11.12     22.72 o 
   3 -13   6        2.63        0.48     24.65 o 
   4 -13   6        5.97       -7.73     22.72 o 
   5 -13   6        0.44       -3.38     23.20 o 
   6 -13   6        8.29        1.93     25.62 o 
   7 -13   6        0.46        3.87     24.65 o 
   8 -13   6        2.85        5.12     19.47 o 
   9 -13   6       16.98       10.71     22.34 o 
  -5 -12   6       12.91        5.80     33.84 o 
  -4 -12   6       14.26       15.47     26.10 o 
  -3 -12   6       36.49       66.23     27.07 o 
  -2 -12   6        1.26       -0.48     20.30 o 
  -1 -12   6        2.52        4.83     24.17 o 
   0 -12   6        8.48       -5.80     22.72 o 
   1 -12   6        0.05       -5.32     18.37 o 
   2 -12   6       72.78       43.03     21.28 o 
   3 -12   6       15.81       13.53     20.30 o 
   4 -12   6        1.39       -3.87     19.33 o 
   5 -12   6        0.05       -4.83     18.85 o 
   6 -12   6       14.68       20.79     20.30 o 
   7 -12   6       12.76       10.15     24.17 o 
   8 -12   6        3.66        5.82     17.76 o 
   9 -12   6        0.89        0.91     18.95 o 
  10 -12   6        2.39       -4.83     31.42 o 
  -6 -11   6        0.56       -0.62     23.46 o 
  -5 -11   6        7.73        4.36     19.13 o 
  -4 -11   6       72.61       69.44     19.14 o 
  -3 -11   6        0.49        6.42     16.74 o 
  -2 -11   6       14.19       -2.47     15.03 o 
  -1 -11   6       35.20       24.17     19.82 o 
   0 -11   6      135.37      135.44     20.32 o 
   1 -11   6        2.45       -2.42     20.30 o 
   2 -11   6        5.41       -0.48     18.85 o 
   3 -11   6        2.28        1.45     19.33 o 
   4 -11   6        0.00        0.97     19.33 o 
   5 -11   6        0.33        2.42     17.40 o 
   6 -11   6       28.67       42.06     18.85 o 
   7 -11   6        6.76       13.53     20.30 o 
   8 -11   6       17.09       27.55     23.69 o 
   9 -11   6       28.59       27.07     28.04 o 
  10 -11   6        6.88        1.45     29.00 o 
  -7 -10   6        1.35       -0.64     21.16 o 
  -6 -10   6       17.64       15.95     27.07 o 
  -5 -10   6       36.39       38.96     15.89 o 
  -4 -10   6       30.18       22.56     14.31 o 
  -3 -10   6       16.06       21.62     15.18 o 
  -2 -10   6        0.60       -1.69     14.35 o 
  -1 -10   6       56.49       56.66     12.18 o 
   0 -10   6        5.32        0.00     18.37 o 
   1 -10   6        0.23       -0.97     15.95 o 
   2 -10   6        1.04        1.45     15.95 o 
   3 -10   6       17.16       16.44     15.95 o 
   4 -10   6       58.29       53.19     18.37 o 
   5 -10   6        0.04       -4.35     15.47 o 
   7 -10   6       66.68       58.99     22.73 o 
   8 -10   6        3.83       -0.97     19.82 o 
   9 -10   6        6.21       -1.45     26.58 o 
  10 -10   6        0.81        0.00     27.55 o 
  11 -10   6        3.64        7.25     31.42 o 
  -8  -9   6        0.46        0.63     20.77 o 
  -7  -9   6       77.11       67.99     17.28 o 
  -6  -9   6       12.51        8.04     16.57 o 
  -5  -9   6        0.13        0.23     15.33 o 
  -4  -9   6        2.55        1.52     13.28 o 
  -3  -9   6       17.35       21.12     12.30 o 
  -2  -9   6       16.24       16.30     11.14 o 
  -1  -9   6       26.50       35.72     11.07 o 
   0  -9   6       94.81       76.65     15.72 o 
   1  -9   6       64.31       58.27     10.42 o 
   2  -9   6        4.69        2.90     15.95 o 
   3  -9   6        0.38       -5.32     15.47 o 
   4  -9   6      111.35      131.08     14.99 o 
   7  -9   6       37.59       37.10     13.24 o 
   8  -9   6       21.82       17.95     13.57 o 
   9  -9   6        1.85        9.67     19.33 o 
  10  -9   6        7.76       10.63     25.62 o 
  11  -9   6       11.02       -2.90     30.94 o 
  -9  -8   6        7.58        2.05     20.67 o 
  -8  -8   6       22.70       15.97     16.58 o 
  -7  -8   6       11.42        5.83     16.05 o 
  -6  -8   6      184.61      180.90     13.48 o 
  -5  -8   6       18.08       13.11     12.79 o 
  -4  -8   6       16.80       10.16     11.49 o 
  -3  -8   6        5.65        3.95     10.53 o 
  -2  -8   6      419.07      434.48     13.19 o 
  -1  -8   6        7.00        4.59      9.57 o 
   0  -8   6       16.63       14.47      9.15 o 
   1  -8   6       36.33       39.60      8.67 o 
   2  -8   6        7.94        0.28      9.74 o 
   3  -8   6       83.83       80.57      9.06 o 
   4  -8   6       39.87       30.46     15.47 o 
   5  -8   6        0.00       -2.42     14.50 o 
   6  -8   6       37.02       58.98     17.40 o 
   7  -8   6        4.76        5.45     12.25 o 
   8  -8   6       10.27        9.72     13.12 o 
   9  -8   6        3.42        8.47     13.16 o 
  10  -8   6        0.89       -6.28     26.10 o 
  11  -8   6        3.17        2.42     30.93 o 
 -10  -7   6        3.20        1.22     18.97 o 
  -9  -7   6       30.64       31.21     18.63 o 
  -8  -7   6       42.14       37.27     16.31 o 
  -7  -7   6       30.62       26.25     13.66 o 
  -6  -7   6        5.02       11.92     11.22 o 
  -5  -7   6        0.21       -5.32     13.53 o 
  -4  -7   6        6.92        0.73     11.28 o 
  -3  -7   6       50.03       36.74     10.08 o 
  -2  -7   6        6.04       -0.22      8.71 o 
  -1  -7   6        0.18       -1.77      6.70 o 
   0  -7   6       33.73       25.14      6.31 o 
   1  -7   6      126.66      116.63      5.99 o 
   2  -7   6      581.18      589.49     11.30 o 
   3  -7   6        0.04       -1.93     12.08 o 
   4  -7   6        9.86        6.28     12.57 o 
   5  -7   6      192.74      180.52     13.55 o 
   6  -7   6        2.97       -0.64      9.01 o 
   7  -7   6      101.86      103.61      9.29 o 
   8  -7   6       14.45        8.74     10.09 o 
   9  -7   6       26.07       31.42     14.80 o 
  10  -7   6        0.23        2.68     16.57 o 
  11  -7   6        0.26       -1.21     18.80 o 
 -10  -6   6        0.85        7.86     15.71 o 
  -9  -6   6       57.83       73.40     13.27 o 
  -8  -6   6       52.94       39.56     11.24 o 
  -7  -6   6       24.01       17.53     12.59 o 
  -6  -6   6       46.61       39.89     11.97 o 
  -5  -6   6        1.84        1.33     11.35 o 
  -4  -6   6      351.00      366.86     12.47 o 
  -3  -6   6        3.93        4.05      6.25 o 
  -2  -6   6      352.46      367.80      8.47 o 
  -1  -6   6       22.26       19.31      5.93 o 
   0  -6   6       10.67        4.34      5.59 o 
   1  -6   6        4.47        5.85      6.25 o 
   2  -6   6      129.92      135.24      6.22 o 
   3  -6   6      138.10      145.64     12.10 o 
   4  -6   6       44.31       36.26     13.54 o 
   5  -6   6       62.42       40.62     12.09 o 
   6  -6   6       11.76       15.08      9.10 o 
   7  -6   6       83.85       65.94      9.10 o 
   8  -6   6        0.04        1.26      9.96 o 
   9  -6   6       42.90       33.73     11.78 o 
  10  -6   6        2.59        5.80     16.41 o 
  11  -6   6        7.48        8.77     18.79 o 
 -11  -5   6        3.53        9.88     16.56 o 
 -10  -5   6        4.43        2.29     14.40 o 
  -9  -5   6       81.80       70.98     11.16 o 
  -8  -5   6       68.38       59.59     11.15 o 
  -7  -5   6       44.14       34.06      9.62 o 
  -6  -5   6      134.69      116.08      8.13 o 
  -5  -5   6        9.15        4.10      9.55 o 
  -4  -5   6      314.16      334.29      7.68 o 
  -3  -5   6       75.59       73.16      5.68 o 
  -2  -5   6       59.22       74.90      5.40 o 
  -1  -5   6       99.39       92.26      5.05 o 
   0  -5   6      231.28      212.91      7.44 o 
   1  -5   6      942.58      955.93     12.76 o 
   2  -5   6       41.66       41.39      4.76 o 
   3  -5   6        0.29        6.77     11.12 o 
   4  -5   6        5.69        1.45     12.57 o 
   5  -5   6      350.95      379.50      9.87 o 
   6  -5   6        0.60        1.73      8.10 o 
   7  -5   6       26.56       19.29      9.48 o 
   8  -5   6        4.96        5.38     10.58 o 
   9  -5   6       36.85       37.92     11.96 o 
  10  -5   6       50.33       54.16     14.05 o 
  11  -5   6        0.00        3.13     19.74 o 
 -11  -4   6       63.77       50.18     15.28 o 
 -10  -4   6        7.21        3.98     13.39 o 
  -9  -4   6        0.37        1.12     11.01 o 
  -8  -4   6       41.93       31.40     10.50 o 
  -7  -4   6        4.64       10.26      8.46 o 
  -6  -4   6       31.99       28.59      7.41 o 
  -5  -4   6        0.01       -1.53      5.00 o 
  -4  -4   6      319.72      350.35      7.52 o 
  -3  -4   6       80.40       73.36      5.19 o 
  -2  -4   6      647.90      626.61      9.26 o 
  -1  -4   6      332.56      333.47      7.16 o 
   0  -4   6     3512.61     3463.18     23.65 o 
   1  -4   6      139.82      123.08     11.62 o 
   2  -4   6      290.17      307.97      6.41 o 
   3  -4   6      876.73      908.46     22.40 o 
   4  -4   6        0.00        0.48     11.60 o 
   5  -4   6      162.56      162.42      7.62 o 
   6  -4   6       52.34       42.81      7.78 o 
   7  -4   6       30.10       41.67      9.06 o 
   8  -4   6       19.86       30.38     10.76 o 
   9  -4   6        5.53       15.35     12.33 o 
  10  -4   6       37.59       40.76     17.05 o 
  11  -4   6        3.44       15.01     20.50 o 
 -12  -3   6        5.77        7.32     18.69 o 
 -11  -3   6        1.90        9.40     14.38 o 
 -10  -3   6        9.43        0.80     11.49 o 
  -9  -3   6       89.29       76.05     10.33 o 
  -8  -3   6       53.44       73.45      8.83 o 
  -7  -3   6      131.07      134.09      7.85 o 
  -6  -3   6      930.16     1008.18     15.52 o 
  -5  -3   6       34.97       36.26      4.69 o 
  -4  -3   6      614.82      559.66     15.29 o 
  -3  -3   6       29.34       27.77      4.61 o 
  -2  -3   6      242.14      233.84      5.96 o 
  -1  -3   6        0.12       -1.47      4.60 o 
   0  -3   6        1.79        0.47      4.99 o 
   1  -3   6     3980.44     3778.78     27.86 o 
   2  -3   6      303.35      315.10      6.79 o 
   3  -3   6        5.52        5.80      9.67 o 
   4  -3   6       68.73       71.22      6.53 o 
   5  -3   6      484.86      492.97     10.36 o 
   6  -3   6       42.39       27.84      7.86 o 
   7  -3   6      182.53      166.04      9.12 o 
   8  -3   6       25.65       30.09     10.78 o 
   9  -3   6       22.03       19.64     11.99 o 
  10  -3   6        6.30        5.53     18.61 o 
 -12  -2   6        2.39        3.23     15.82 o 
 -11  -2   6       91.94       98.92     12.82 o 
 -10  -2   6       19.33       16.82     10.91 o 
  -9  -2   6       39.65       43.91      8.84 o 
  -8  -2   6       31.56       27.21      8.43 o 
  -7  -2   6       48.13       45.60      6.80 o 
  -6  -2   6      118.83      135.04      4.80 o 
  -5  -2   6       44.89       44.57      4.47 o 
  -4  -2   6       29.95       30.10      4.18 o 
  -3  -2   6      272.61      290.52      5.66 o 
  -2  -2   6     1009.82     1104.95     13.82 o 
  -1  -2   6     1525.68     1547.33     32.91 o 
   0  -2   6      361.22      376.02      8.50 o 
   1  -2   6       44.61       44.32      5.56 o 
   2  -2   6        2.70        2.83      4.64 o 
   3  -2   6      902.57      870.16     11.52 o 
   4  -2   6        3.71        7.09      6.37 o 
   5  -2   6       68.19       72.00      6.74 o 
   6  -2   6      258.04      269.82      8.84 o 
   7  -2   6       58.22       41.06      9.44 o 
   8  -2   6       24.06       21.56     10.51 o 
   9  -2   6       13.77       16.88     16.24 o 
  10  -2   6        5.98        2.42     27.07 o 
 -13  -1   6       24.37       28.30     18.97 o 
 -12  -1   6        0.19       -0.48     25.13 o 
 -11  -1   6        1.90        0.00     14.51 o 
 -10  -1   6        6.61        3.59     10.27 o 
  -9  -1   6       12.53       11.32      8.69 o 
  -8  -1   6       28.34       21.97      7.37 o 
  -7  -1   6       68.89       61.14      5.10 o 
  -6  -1   6      312.95      334.72      6.54 o 
  -5  -1   6       76.98       72.17      4.21 o 
  -4  -1   6      921.91      949.62      8.93 o 
  -3  -1   6      832.90      903.88      8.54 o 
  -2  -1   6     2200.40     2266.51     40.32 o 
  -1  -1   6      561.85      464.30      9.07 o 
   0  -1   6     2343.84     2294.67     35.14 o 
   1  -1   6     3196.46     3511.27     37.85 o 
   2  -1   6       37.78       27.73      5.57 o 
   3  -1   6       17.05        9.70      5.60 o 
   4  -1   6      172.89      161.84      6.72 o 
   5  -1   6       32.73       42.97      7.96 o 
   6  -1   6        1.65        2.73      8.76 o 
   7  -1   6       27.29       32.38      9.91 o 
   8  -1   6       39.26       26.59     18.85 o 
   9  -1   6        7.83       15.47     23.68 o 
  10  -1   6        0.18       -5.80     26.58 o 
 -13   0   6        0.42        0.97     20.16 o 
 -12   0   6        1.26       -3.35     16.23 o 
 -11   0   6       36.02       28.23     13.08 o 
 -10   0   6        0.76        1.87     12.19 o 
  -9   0   6      119.06      106.65      8.05 o 
  -8   0   6      269.19      277.64      6.57 o 
  -7   0   6       66.33       67.05      4.62 o 
  -6   0   6      336.51      292.21      7.07 o 
  -5   0   6        2.93        0.73      3.95 o 
  -4   0   6       85.87       88.61      3.82 o 
  -3   0   6      110.14      133.29      5.10 o 
  -2   0   6        1.70       -4.13      5.63 o 
  -1   0   6     6212.63     6345.10     49.34 o 
   0   0   6      541.11      575.84     16.04 o 
   1   0   6       37.46       11.60      8.22 o 
   2   0   6       75.11       67.80      4.67 o 
   3   0   6      631.19      662.52      9.70 o 
   4   0   6        1.00       -0.83      6.54 o 
   5   0   6      659.19      604.75     11.90 o 
   6   0   6        2.02       -4.93     10.04 o 
   7   0   6       38.35       27.86     13.34 o 
   8   0   6        0.30        5.80     20.30 o 
   9   0   6        3.73        7.25     25.62 o 
 -13   1   6       30.83       30.58     18.45 o 
 -12   1   6        5.29       -2.19     15.56 o 
 -11   1   6        1.33       -2.66     14.01 o 
 -10   1   6        1.15        1.34     11.76 o 
  -9   1   6        4.15        0.50      9.87 o 
  -8   1   6       49.83       49.21      5.18 o 
  -7   1   6       10.59        4.92      4.67 o 
  -6   1   6        1.52       -0.89      4.01 o 
  -5   1   6       27.69       24.87      3.66 o 
  -4   1   6     1429.28     1312.72     15.33 o 
  -3   1   6     1370.40     1328.07     23.73 o 
  -2   1   6      224.36      256.76     12.11 o 
  -1   1   6      711.59      709.17     18.01 o 
   0   1   6       66.90       66.74      9.67 o 
   1   1   6      893.42      833.65     14.26 o 
   2   1   6       14.77        8.61      4.69 o 
   3   1   6      437.92      444.32      7.91 o 
   4   1   6      144.05      128.36      6.61 o 
   5   1   6        2.14        0.97     15.47 o 
   6   1   6        6.83        0.00     11.28 o 
   7   1   6        5.65       -2.42     18.37 o 
   8   1   6        0.21        0.97     23.20 o 
 -14   2   6        2.94        1.13     18.76 o 
 -13   2   6        4.37        0.63     18.42 o 
 -12   2   6       12.24       10.16     15.55 o 
 -11   2   6       18.71       29.43     13.34 o 
 -10   2   6        0.36        1.71     11.79 o 
  -9   2   6       26.60       31.77      8.11 o 
  -8   2   6       67.21       66.38      6.50 o 
  -7   2   6        7.17        3.53      5.76 o 
  -6   2   6      132.52      130.23      5.83 o 
  -5   2   6      381.72      384.88      7.80 o 
  -4   2   6      450.31      415.67      7.64 o 
  -3   2   6       52.69       38.64      4.28 o 
  -2   2   6     2033.10     1984.25     49.01 o 
  -1   2   6     1116.25     1182.53     22.95 o 
   0   2   6       18.94       18.61      6.49 o 
   1   2   6      262.77      218.80     10.17 o 
   2   2   6       87.03       67.28      7.67 o 
   3   2   6       28.65       26.57      8.71 o 
   4   2   6       75.22       49.86     12.33 o 
   5   2   6       20.79       14.30     12.18 o 
   6   2   6       15.65       15.41     13.59 o 
   7   2   6        0.30        6.77     24.65 o 
   8   2   6        6.51       10.63     24.65 o 
 -14   3   6        9.13        7.49     19.99 o 
 -13   3   6        3.42        5.24     16.14 o 
 -12   3   6        0.05       -5.83     15.55 o 
 -11   3   6        4.52        4.19     13.08 o 
 -10   3   6       65.75       69.83      8.96 o 
  -9   3   6       22.20       23.42      7.35 o 
  -8   3   6      137.08      135.83      6.74 o 
  -7   3   6       29.61       26.15      6.37 o 
  -6   3   6        0.07        1.64      5.85 o 
  -5   3   6        4.63        3.78      5.55 o 
  -4   3   6        4.09        2.81      5.69 o 
  -3   3   6     1555.70     1449.32     31.35 o 
  -2   3   6       52.32       54.16     10.64 o 
  -1   3   6       65.38       46.73      6.95 o 
   0   3   6        6.72        4.98      6.85 o 
   1   3   6      508.52      529.82     13.02 o 
   2   3   6       28.03       28.04      8.46 o 
   3   3   6      808.04      778.71     16.88 o 
   4   3   6       67.17       48.23     11.08 o 
   5   3   6       34.37       21.97     13.47 o 
   6   3   6        2.01       -7.73     20.78 o 
   7   3   6        6.44        2.90     27.55 o 
   8   3   6        8.56        5.80     27.55 o 
 -14   4   6        0.98        2.02     20.13 o 
 -13   4   6        8.81        2.85     17.60 o 
 -12   4   6       16.90        9.18     13.67 o 
 -11   4   6        0.02        1.86     12.93 o 
 -10   4   6        8.79        4.07      9.11 o 
  -9   4   6        3.92       -1.68      8.08 o 
  -8   4   6        1.48        3.38      7.07 o 
  -7   4   6       13.68       12.21      6.77 o 
  -6   4   6      632.82      616.64     10.47 o 
  -5   4   6      139.66      123.61      6.61 o 
  -4   4   6        0.47        1.86      6.15 o 
  -3   4   6      127.45      154.09      7.13 o 
  -2   4   6       11.26        9.32      6.66 o 
  -1   4   6     1261.15     1226.77     17.75 o 
   0   4   6       84.40       64.93      7.99 o 
   1   4   6      491.58      466.20     13.02 o 
   2   4   6      114.18      120.05      9.76 o 
   3   4   6        3.24        5.05     12.04 o 
   4   4   6        0.16        4.83     16.92 o 
   5   4   6        0.71        1.78     14.63 o 
   6   4   6        0.59       -3.38     24.65 o 
   7   4   6        4.66       -3.87     27.07 o 
 -14   5   6        8.27       -3.19     19.31 o 
 -13   5   6        2.99        6.06     17.60 o 
 -12   5   6       14.20       14.43     14.31 o 
 -11   5   6        0.27        1.76      9.95 o 
 -10   5   6       28.85       27.91      9.01 o 
  -9   5   6        3.46       -0.73      8.19 o 
  -8   5   6        9.54        4.28      7.68 o 
  -7   5   6       79.01       78.46      6.80 o 
  -6   5   6        7.54        3.83      8.36 o 
  -5   5   6       38.92       36.87      7.77 o 
  -4   5   6      395.72      434.94      8.32 o 
  -3   5   6       13.94       14.68      4.73 o 
  -2   5   6        1.11        2.16      7.64 o 
  -1   5   6      208.94      189.43     13.80 o 
   0   5   6      118.86      107.58     14.27 o 
   1   5   6        6.42       -0.08     10.24 o 
   2   5   6       25.52       12.65     11.79 o 
   3   5   6       62.55       52.10     11.79 o 
   4   5   6       33.53       21.20     13.82 o 
   5   5   6        1.87        3.38     23.20 o 
   6   5   6       16.38        6.28     25.62 o 
 -14   6   6       10.19        9.80     19.54 o 
 -13   6   6        0.50        2.65     16.17 o 
 -12   6   6       28.21       23.16     14.34 o 
 -11   6   6        0.86       -1.20     10.74 o 
 -10   6   6        3.25        0.25      9.38 o 
  -9   6   6        9.65        8.69      8.92 o 
  -8   6   6        1.99        8.07      9.07 o 
  -7   6   6       19.22       14.44      9.75 o 
  -6   6   6        0.21        2.66      8.20 o 
  -5   6   6      155.37      163.77      5.85 o 
  -4   6   6        1.01       -2.67      5.91 o 
  -3   6   6       11.03       11.86      8.32 o 
  -2   6   6       41.03       48.23      8.87 o 
  -1   6   6      318.01      319.10     21.55 o 
   0   6   6        3.18        6.97     10.42 o 
   1   6   6      201.41      198.98     11.28 o 
   2   6   6       95.01       75.13     12.60 o 
   3   6   6       30.00       26.73     14.59 o 
   4   6   6       19.82       27.55     23.69 o 
   5   6   6       19.05       18.85     23.20 o 
   6   6   6        0.29       -7.25     30.45 o 
 -14   7   6        9.09        5.49     20.92 o 
 -13   7   6        0.07       -3.02     18.08 o 
 -12   7   6        8.19        3.53     12.64 o 
 -11   7   6        0.25        2.17     11.13 o 
 -10   7   6        3.19        2.50     10.66 o 
  -9   7   6        3.07       -1.13      9.71 o 
  -8   7   6       70.84       60.46     11.22 o 
  -7   7   6        2.82       -0.48     14.02 o 
  -6   7   6       34.00       39.87      8.89 o 
  -5   7   6       29.07       29.13      8.71 o 
  -4   7   6        0.90       -0.85      9.03 o 
  -3   7   6      512.97      531.36     11.56 o 
  -2   7   6        2.25        1.40      8.41 o 
  -1   7   6      148.82      144.72      8.65 o 
   0   7   6       81.31       68.56     10.20 o 
   1   7   6        0.49       -4.41     10.89 o 
   2   7   6       37.79       40.24     14.50 o 
   3   7   6       18.94       14.43     15.55 o 
   4   7   6        3.81        5.80     25.62 o 
 -13   8   6        0.10       -5.75     17.08 o 
 -12   8   6        8.42        9.94     13.63 o 
 -11   8   6        1.55       -4.52     12.37 o 
 -10   8   6        4.58       -0.08     11.27 o 
  -9   8   6        5.12        7.04      9.74 o 
  -8   8   6        2.02       -2.03     12.25 o 
  -7   8   6        6.36        4.37     10.76 o 
  -6   8   6      126.75      126.06     11.15 o 
  -5   8   6       38.70       49.31     16.92 o 
  -4   8   6       56.14       55.01     11.85 o 
  -3   8   6       32.15       28.11      8.91 o 
  -2   8   6       10.22        8.18      9.56 o 
  -1   8   6       19.98        4.18     10.41 o 
   0   8   6       12.99        5.74     10.92 o 
   1   8   6      129.66      137.92     11.78 o 
   2   8   6       12.61        5.49     15.71 o 
   3   8   6        2.77        2.42     23.68 o 
   4   8   6        2.07       -1.45     27.55 o 
 -13   9   6        0.44       -2.35     15.67 o 
 -12   9   6        5.07        5.06     14.80 o 
 -11   9   6        0.62        0.63     13.58 o 
 -10   9   6        0.08       -3.49     15.33 o 
  -9   9   6       14.11        6.91     14.16 o 
  -8   9   6       11.31        3.60     13.69 o 
  -7   9   6       12.92        8.01     11.79 o 
  -6   9   6        2.42       -3.38     20.30 o 
  -5   9   6        0.56       -5.32     17.88 o 
  -4   9   6       33.61       51.73     20.30 o 
  -3   9   6       59.14       42.86     13.35 o 
  -2   9   6        9.75        7.04     13.47 o 
  -1   9   6        1.55        5.71     11.76 o 
   0   9   6        2.25        0.37     12.42 o 
   1   9   6        9.55        7.73     13.71 o 
   2   9   6       15.96       11.82     15.54 o 
 -12  10   6        0.49       -2.04     15.89 o 
 -11  10   6        0.47       -1.36     17.88 o 
 -10  10   6        1.96        0.88     13.84 o 
  -9  10   6        9.50       10.32     15.03 o 
  -8  10   6       24.85       30.45     19.82 o 
  -7  10   6       16.69       18.85     22.72 o 
  -6  10   6        0.57       -5.32     17.88 o 
  -5  10   6       56.41       64.30     21.27 o 
  -4  10   6       18.55       14.02     20.79 o 
  -3  10   6       21.41       11.82     15.21 o 
  -2  10   6        0.05        4.13     15.71 o 
  -1  10   6       16.10       12.52     16.31 o 
   0  10   6       18.35        5.03     18.08 o 
   1  10   6       12.87       16.47     15.85 o 
 -11  11   6        0.02        0.46     16.05 o 
 -10  11   6        4.49       -6.28     27.55 o 
  -9  11   6        0.83        4.35     27.07 o 
  -8  11   6       39.69       46.89     26.59 o 
  -7  11   6        3.96        0.48     23.20 o 
  -6  11   6       19.06       28.04     25.62 o 
  -5  11   6        0.25       15.95     21.75 o 
  -4  11   6       18.25       20.30     26.59 o 
  -3  11   6       16.89        8.22     26.59 o 
  -2  11   6       16.76       16.02     18.08 o 
  -1  11   6       28.31       28.87     19.82 o 
 -10  12   6        7.50       14.50     29.97 o 
  -9  12   6        0.79        3.38     25.62 o 
  -8  12   6        3.47        2.42     28.52 o 
  -7  12   6        2.49       -1.93     29.00 o 
  -6  12   6        0.37       -8.70     29.48 o 
  -5  12   6        4.10        0.97     26.58 o 
  -4  12   6        0.07       -2.90     29.97 o 
  -3  12   6        0.00       -8.70     29.97 o 
   2 -15   7       10.74       12.57     32.87 o 
   3 -15   7        0.69       -3.87     27.55 o 
   4 -15   7        1.66       -0.48     32.38 o 
   5 -15   7        0.59       -6.28     28.52 o 
  -1 -14   7        0.61        4.35     30.93 o 
   0 -14   7       17.78       17.40     30.45 o 
   1 -14   7        3.33        3.87     29.97 o 
   2 -14   7       13.72       12.08     29.00 o 
   3 -14   7        4.70        2.90     29.00 o 
   4 -14   7        4.75        1.45     27.07 o 
   5 -14   7        0.08       -2.42     24.17 o 
   6 -14   7        6.74       19.33     29.00 o 
   7 -14   7        7.52       -2.90     30.94 o 
  -3 -13   7        2.40       -1.45     25.62 o 
  -2 -13   7        6.96       -3.87     29.48 o 
  -1 -13   7        0.03        9.18     25.62 o 
   0 -13   7        3.45        0.48     24.65 o 
   1 -13   7       14.81       37.22     26.10 o 
   2 -13   7       20.81       14.50     22.72 o 
   3 -13   7        0.95       -3.87     20.30 o 
   4 -13   7        2.11        0.97     21.27 o 
   5 -13   7        0.37       -2.90     22.72 o 
   6 -13   7        4.34       14.50     26.58 o 
   7 -13   7        0.57        0.00     26.58 o 
   8 -13   7       18.54       13.04     20.84 o 
  -5 -12   7        0.00        3.87     28.52 o 
  -4 -12   7        1.32       -4.35     22.29 o 
  -3 -12   7        2.14        5.32     21.75 o 
  -2 -12   7       23.19        8.70     25.14 o 
  -1 -12   7        2.13       -4.35     24.65 o 
   0 -12   7       21.04       11.12     20.30 o 
   1 -12   7        6.06        3.38     21.27 o 
   2 -12   7        0.65       -7.25     21.75 o 
   3 -12   7        0.71       -1.93     17.88 o 
   4 -12   7       15.10        7.73     21.75 o 
   5 -12   7       13.25       23.20     23.20 o 
   6 -12   7       14.54        9.67     22.72 o 
   7 -12   7       14.51       16.92     26.59 o 
   8 -12   7        2.76       -0.11     19.13 o 
   9 -12   7        0.20       -5.80     27.55 o 
  -6 -11   7        2.49        4.70     22.87 o 
  -5 -11   7        7.45        0.50     21.36 o 
  -4 -11   7        2.13        2.62     18.09 o 
  -3 -11   7        0.25       -9.18     20.78 o 
  -2 -11   7        4.47        1.45     14.01 o 
  -1 -11   7        7.09        1.40     14.99 o 
   0 -11   7       47.54       20.31     20.79 o 
   2 -11   7        0.29       -7.73     19.33 o 
   3 -11   7        0.08        1.93     17.88 o 
   4 -11   7       15.73       13.53     19.82 o 
   5 -11   7       63.34       49.32     18.37 o 
   6 -11   7        8.82       17.40     20.30 o 
   8 -11   7        0.00        4.35     27.07 o 
   9 -11   7        0.27        2.42     29.48 o 
  10 -11   7        3.83        8.70     30.45 o 
  -7 -10   7        9.23       10.58     19.95 o 
  -6 -10   7        5.60       -1.46     19.20 o 
  -5 -10   7        4.37        3.25     16.21 o 
  -4 -10   7        8.67        8.50     13.69 o 
  -3 -10   7        3.50       -1.37     15.21 o 
  -2 -10   7      110.08       98.75     14.19 o 
  -1 -10   7       32.48       21.57     12.98 o 
   0 -10   7       25.79       11.36     12.31 o 
   1 -10   7        3.32       -4.35     16.92 o 
   2 -10   7        3.62       -3.38     18.85 o 
   3 -10   7        1.79        5.32     17.88 o 
   4 -10   7       17.72       25.62     19.82 o 
   5 -10   7        1.56        7.73     17.40 o 
   7 -10   7        0.40       -3.91     15.32 o 
   8 -10   7       21.61       30.45     24.17 o 
   9 -10   7        9.95        4.35     27.07 o 
  10 -10   7        1.37       -1.45     24.65 o 
  -8  -9   7       13.74       13.05     19.79 o 
  -7  -9   7        5.80        6.41     16.51 o 
  -6  -9   7        5.59        1.49     15.33 o 
  -5  -9   7       64.69       55.36     15.39 o 
  -4  -9   7        1.12       -4.10     13.12 o 
  -3  -9   7        5.04        3.29     12.59 o 
  -2  -9   7       98.31       94.40     12.39 o 
  -1  -9   7       13.58        7.17     11.76 o 
   0  -9   7       15.24       -4.35     10.53 o 
   1  -9   7        0.48        2.39     10.66 o 
   2  -9   7       46.53       37.23     16.44 o 
   3  -9   7       17.73       14.90     11.61 o 
   4  -9   7       70.64       84.62     18.37 o 
   5  -9   7       29.87       14.50     17.40 o 
   7  -9   7        3.07       -0.07     13.96 o 
   8  -9   7       14.80        4.14     15.10 o 
   9  -9   7        1.51        4.83     24.65 o 
  10  -9   7        0.08       -1.45     28.52 o 
  -9  -8   7       12.25       22.24     29.00 o 
  -8  -8   7       12.24       13.03     17.54 o 
  -7  -8   7       24.17       15.74     17.60 o 
  -6  -8   7       10.31        6.84     14.38 o 
  -5  -8   7        0.43       -5.93     12.10 o 
  -4  -8   7        0.13       -8.32     11.38 o 
  -3  -8   7       52.57       24.90     11.97 o 
  -2  -8   7       24.18       18.94     10.39 o 
  -1  -8   7       34.28       26.87      7.68 o 
   0  -8   7        9.12        3.01      7.52 o 
   1  -8   7       43.04       60.00      7.60 o 
   2  -8   7        2.80       -1.14      7.82 o 
   3  -8   7      230.90      233.32     16.46 o 
   4  -8   7       39.73       40.61     17.40 o 
   5  -8   7        3.91        5.80     16.43 o 
   6  -8   7      217.47      279.24     19.36 o 
   7  -8   7        5.63        2.33     11.58 o 
   8  -8   7       97.63       84.98     12.36 o 
   9  -8   7        9.70        1.31     15.54 o 
  10  -8   7       13.75       16.43     17.77 o 
 -10  -7   7       51.47       50.58     18.92 o 
  -9  -7   7       23.60       20.55     17.00 o 
  -8  -7   7       18.27       23.50     17.26 o 
  -7  -7   7       23.65       31.37     14.18 o 
  -6  -7   7       58.10       36.30     13.13 o 
  -5  -7   7       17.65        9.85     12.47 o 
  -4  -7   7      407.14      386.16     13.35 o 
  -3  -7   7      285.25      283.82      8.69 o 
  -2  -7   7        1.39       -4.10      6.50 o 
  -1  -7   7        2.13        2.12      6.84 o 
   0  -7   7        0.03       -1.74      7.00 o 
   1  -7   7       26.88       14.60      6.33 o 
   2  -7   7       22.38       21.77      7.68 o 
   3  -7   7       30.30       29.49     14.50 o 
   4  -7   7        2.43        1.45     15.95 o 
   5  -7   7       61.90       37.23     17.89 o 
   6  -7   7      274.22      342.70     13.25 o 
   7  -7   7       24.71       15.44     10.22 o 
   8  -7   7        4.21        9.38     10.96 o 
   9  -7   7       22.08       23.70     12.50 o 
  10  -7   7        7.28        4.02     18.99 o 
 -10  -6   7        8.14       11.39     16.79 o 
  -9  -6   7        0.19       -1.73     13.63 o 
  -8  -6   7        4.44        1.18     15.68 o 
  -7  -6   7       29.10       23.66     13.62 o 
  -6  -6   7       73.85       76.38     11.08 o 
  -5  -6   7      480.18      469.78     17.45 o 
  -4  -6   7      144.64      138.40      7.54 o 
  -3  -6   7       14.83        6.86      6.52 o 
  -2  -6   7       44.46       43.95      6.28 o 
  -1  -6   7       56.32       55.12      6.16 o 
   0  -6   7      107.02      109.85      5.78 o 
   1  -6   7        0.02        0.91      6.95 o 
   2  -6   7      561.74      586.49     10.66 o 
   3  -6   7        2.88        3.41      5.85 o 
   4  -6   7        1.04       -1.93     11.60 o 
   5  -6   7        2.14        1.45     16.43 o 
   6  -6   7      129.00      118.40      9.63 o 
   7  -6   7       40.39       37.33      9.94 o 
   8  -6   7        0.66       -2.76     11.94 o 
   9  -6   7        0.21        3.16     14.04 o 
  10  -6   7        0.55        5.15     15.16 o 
 -11  -5   7        0.45        7.40     17.25 o 
 -10  -5   7       55.98       51.80     13.95 o 
  -9  -5   7        6.62        2.61     13.08 o 
  -8  -5   7        0.52       -0.28     11.61 o 
  -7  -5   7        0.48        1.93      9.58 o 
  -6  -5   7       45.11       28.29     10.92 o 
  -5  -5   7        5.61       -0.15      6.85 o 
  -4  -5   7       71.78       89.14      7.55 o 
  -3  -5   7      235.77      225.49      7.01 o 
  -2  -5   7       13.69       14.61      5.64 o 
  -1  -5   7      202.78      211.51      6.79 o 
   0  -5   7      121.34      123.77      7.26 o 
   1  -5   7      325.57      343.76      8.69 o 
   2  -5   7      292.94      296.82      7.22 o 
   3  -5   7       31.37       39.64     11.12 o 
   4  -5   7     1172.83     1275.60     29.23 o 
   5  -5   7       73.56       72.78      8.47 o 
   6  -5   7      420.12      427.21     11.08 o 
   7  -5   7       64.29       56.81      9.72 o 
   8  -5   7       55.84       64.84     11.34 o 
   9  -5   7        5.95        8.80     13.10 o 
  10  -5   7        3.13        1.53     18.37 o 
 -11  -4   7       10.51        4.12     14.68 o 
 -10  -4   7        3.92        1.77     13.29 o 
  -9  -4   7       26.76       23.68     11.85 o 
  -8  -4   7        6.77        5.67      9.84 o 
  -7  -4   7      258.83      229.51     14.05 o 
  -6  -4   7      361.00      337.45      7.22 o 
  -5  -4   7      543.42      547.07      8.68 o 
  -4  -4   7        0.38       -1.76      5.96 o 
  -3  -4   7       27.10       26.66      5.43 o 
  -2  -4   7       45.11       39.62      5.21 o 
  -1  -4   7       68.18       60.69      6.26 o 
   0  -4   7       71.27       51.45      5.99 o 
   1  -4   7      554.61      595.21     29.38 o 
   2  -4   7        6.02        3.96      4.83 o 
   3  -4   7       26.50       14.50     11.12 o 
   4  -4   7      156.09      146.13     12.58 o 
   5  -4   7       10.09        7.50      7.79 o 
   6  -4   7        1.05        3.20      9.15 o 
   7  -4   7        0.01        2.85      9.94 o 
   8  -4   7       29.74       27.61     11.80 o 
   9  -4   7       43.55       32.80     13.86 o 
  10  -4   7       16.09       10.88     18.12 o 
 -12  -3   7        1.19       -1.45     29.48 o 
 -11  -3   7       28.37       29.68     17.08 o 
 -10  -3   7        0.00       -0.09     11.80 o 
  -9  -3   7       23.88       24.91      9.84 o 
  -8  -3   7       33.17       30.38      8.30 o 
  -7  -3   7      755.80      700.02     13.31 o 
  -6  -3   7        8.41        8.50      5.32 o 
  -5  -3   7        0.88       -1.80      5.18 o 
  -4  -3   7       35.12       33.12      5.38 o 
  -3  -3   7       48.99       54.50      5.18 o 
  -2  -3   7       80.65       73.12      8.71 o 
  -1  -3   7       31.82       17.29      6.26 o 
   0  -3   7      983.93     1065.22     13.94 o 
   1  -3   7        0.85       -1.20      5.45 o 
   2  -3   7       96.78       95.08      5.15 o 
   3  -3   7      370.35      374.08     20.60 o 
   4  -3   7      196.00      196.03      7.82 o 
   5  -3   7       78.89       79.38      7.43 o 
   6  -3   7        0.14       -1.51      9.10 o 
   7  -3   7       20.82       24.37      9.85 o 
   8  -3   7       28.98       22.76     11.44 o 
   9  -3   7        1.06       -1.45     24.17 o 
  10  -3   7        0.13        1.93     29.00 o 
 -12  -2   7       16.96       22.48     19.31 o 
 -11  -2   7        0.03       -0.33     14.63 o 
 -10  -2   7        1.42       -1.10     10.68 o 
  -9  -2   7        3.39       -0.54      9.33 o 
  -8  -2   7       20.40       15.95      7.61 o 
  -7  -2   7       19.02       11.81      5.89 o 
  -6  -2   7      185.58      185.91      5.66 o 
  -5  -2   7      154.27      162.71      5.14 o 
  -4  -2   7       15.82        5.76      4.63 o 
  -3  -2   7      900.39      895.49     18.70 o 
  -2  -2   7      181.60      176.45      7.17 o 
  -1  -2   7      159.25      133.96      6.96 o 
   0  -2   7        0.16       -4.65      5.99 o 
   1  -2   7      194.42      180.65      8.47 o 
   2  -2   7      764.16      747.17     19.45 o 
   3  -2   7       79.34       71.65      6.06 o 
   4  -2   7      521.15      505.63     12.12 o 
   5  -2   7      330.23      326.78      9.59 o 
   6  -2   7      152.96      159.15      8.93 o 
   7  -2   7       88.71       86.32     10.50 o 
   8  -2   7        5.01        4.62     14.86 o 
   9  -2   7       13.54       14.02     27.55 o 
  10  -2   7        0.06        1.45     31.90 o 
 -13  -1   7        3.76        2.05     21.18 o 
 -12  -1   7        0.97        2.21     16.74 o 
 -11  -1   7       86.26       92.79     12.99 o 
 -10  -1   7       56.01       54.94     12.25 o 
  -9  -1   7      222.81      223.46      8.86 o 
  -8  -1   7      124.67      115.48      7.88 o 
  -7  -1   7      180.21      186.14      5.47 o 
  -6  -1   7        5.02        1.52      4.81 o 
  -5  -1   7       47.86       52.81      4.53 o 
  -4  -1   7       15.23       10.89      4.39 o 
  -3  -1   7      333.85      371.96      9.58 o 
  -2  -1   7       10.15        8.00      6.04 o 
  -1  -1   7     2185.58     2361.31     62.87 o 
   0  -1   7      543.41      485.72     21.37 o 
   1  -1   7       52.37       55.61     11.12 o 
   2  -1   7       39.64       45.40      5.78 o 
   3  -1   7        1.66        2.14      6.67 o 
   4  -1   7       18.27       10.43      7.54 o 
   5  -1   7       20.13        7.04      8.31 o 
   6  -1   7       19.66       13.21     12.73 o 
   7  -1   7       47.14       43.49     14.51 o 
   8  -1   7        2.56        3.38     23.20 o 
   9  -1   7        3.44        0.97     24.17 o 
 -13   0   7        6.73       10.30     16.90 o 
 -12   0   7        0.02        3.45     14.31 o 
 -11   0   7        6.03        0.34     14.11 o 
 -10   0   7        0.57       -3.62     12.52 o 
  -9   0   7      114.15       97.37     10.19 o 
  -8   0   7       24.64       16.51      6.03 o 
  -7   0   7       35.42       38.87      5.06 o 
  -6   0   7       12.33        6.68      4.53 o 
  -5   0   7       32.72       31.38      4.10 o 
  -4   0   7       10.55        8.20      4.15 o 
  -3   0   7      950.68      882.29     10.75 o 
  -2   0   7       89.48       76.02      5.98 o 
  -1   0   7      250.15      188.44     12.11 o 
   0   0   7      261.38      272.73     12.60 o 
   1   0   7      469.07      488.33     11.16 o 
   2   0   7       16.72       10.94      5.61 o 
   3   0   7        9.20        2.94      6.54 o 
   4   0   7       14.39       15.40      7.28 o 
   5   0   7       68.40       51.62     11.95 o 
   6   0   7       60.86       48.94     13.42 o 
   7   0   7        8.78        6.66     15.41 o 
   8   0   7        2.62        3.38     25.13 o 
   9   0   7       11.99        3.87     30.94 o 
 -13   1   7        0.36       -1.13     18.00 o 
 -12   1   7        0.07       -1.93     16.14 o 
 -11   1   7        4.07        2.47     14.68 o 
 -10   1   7        0.47       -3.16     11.56 o 
  -9   1   7       32.43       25.40      7.40 o 
  -8   1   7       20.43       16.77      6.88 o 
  -7   1   7       53.07       41.69      4.77 o 
  -6   1   7       12.90        9.37      4.73 o 
  -5   1   7      230.60      231.66      5.13 o 
  -4   1   7        0.84        2.65      5.19 o 
  -3   1   7      201.73      185.95      7.87 o 
  -2   1   7      389.29      418.07     15.52 o 
  -1   1   7        3.19        5.32     10.15 o 
   0   1   7      452.63      435.15     16.49 o 
   1   1   7       59.78       41.31      9.43 o 
   2   1   7      245.87      222.53      9.75 o 
   3   1   7        6.57       -2.99      9.28 o 
   4   1   7      134.60      126.55     10.24 o 
   5   1   7       43.67       30.67     12.78 o 
   6   1   7        0.06       -0.97     18.37 o 
   7   1   7        2.30        2.90     21.27 o 
   8   1   7       16.17       18.37     27.55 o 
 -14   2   7        0.46       -3.08     19.74 o 
 -13   2   7        4.74        7.94     17.96 o 
 -12   2   7       11.73        5.84     15.07 o 
 -11   2   7       35.34       36.95     12.10 o 
 -10   2   7        8.06        4.07     11.26 o 
  -9   2   7        0.97        3.46      7.74 o 
  -8   2   7        1.58        2.02      7.25 o 
  -7   2   7        0.42        0.65      6.19 o 
  -6   2   7        6.74        0.20      4.27 o 
  -5   2   7      134.02      120.12      5.77 o 
  -4   2   7      191.58      207.69      6.12 o 
  -3   2   7      737.93      809.79     31.85 o 
  -2   2   7       10.97       13.05     11.12 o 
  -1   2   7        2.25       -1.45     10.63 o 
   0   2   7       89.33      107.15      8.21 o 
   1   2   7      271.15      270.88     10.27 o 
   2   2   7        0.06       -3.85     10.08 o 
   3   2   7        0.49        2.39     10.58 o 
   4   2   7        0.59        1.93     16.43 o 
   5   2   7        9.09        6.13     14.16 o 
   6   2   7       15.55        9.65     15.67 o 
   7   2   7        3.84        7.25     25.13 o 
   8   2   7        3.12       -1.45     29.48 o 
 -14   3   7        0.00        8.49     20.09 o 
 -13   3   7        0.41        1.22     17.73 o 
 -12   3   7        1.78       -0.08     16.23 o 
 -11   3   7        2.23       -1.68     14.52 o 
 -10   3   7       13.98       13.67      9.57 o 
  -9   3   7       77.67       91.32      7.63 o 
  -8   3   7        5.47        3.40      7.40 o 
  -7   3   7       23.69       24.09      7.40 o 
  -6   3   7       38.14       40.56      6.54 o 
  -5   3   7     1064.95     1125.39     13.26 o 
  -4   3   7       34.65       23.50      6.52 o 
  -3   3   7       31.96       31.25      4.83 o 
  -2   3   7      165.73      185.36     12.58 o 
  -1   3   7      490.27      507.60     12.52 o 
   0   3   7       92.71       84.31      7.99 o 
   1   3   7        1.27        1.67      9.05 o 
   2   3   7        0.03       -1.36      8.87 o 
   3   3   7        0.14        2.90     14.50 o 
   4   3   7       21.54       14.15     13.34 o 
   5   3   7        0.16       -1.78     15.07 o 
   6   3   7       23.38       17.89     21.27 o 
   7   3   7       17.57       15.95     30.94 o 
 -14   4   7        0.01       -1.21     20.50 o 
 -13   4   7        2.68        2.16     17.39 o 
 -12   4   7        3.36       -3.39     16.39 o 
 -11   4   7       26.21       20.11     13.82 o 
 -10   4   7        1.35        4.00      9.39 o 
  -9   4   7        9.67        7.57      8.59 o 
  -8   4   7        0.34        0.23      7.99 o 
  -7   4   7        7.39        5.69      7.68 o 
  -6   4   7       69.23       55.36      6.72 o 
  -5   4   7        2.99        6.22      7.66 o 
  -4   4   7        4.40        0.97      6.04 o 
  -3   4   7      574.95      572.84     12.64 o 
  -2   4   7      684.50      779.62     32.79 o 
  -1   4   7      314.95      326.01     11.13 o 
   0   4   7      183.09      162.38      9.68 o 
   1   4   7      339.71      362.55     12.67 o 
   2   4   7       43.67       39.39     11.56 o 
   3   4   7       18.54        8.22     12.65 o 
   4   4   7        2.45        7.25     19.33 o 
   5   4   7        7.47        7.25     23.20 o 
   6   4   7       14.28       23.20     29.49 o 
 -14   5   7        0.17       -0.35     19.06 o 
 -13   5   7        8.85       11.83     17.34 o 
 -12   5   7        3.27       -1.38     16.55 o 
 -11   5   7        0.53       -3.75     10.69 o 
 -10   5   7        1.22       -1.76      9.88 o 
  -9   5   7        6.22        4.80      8.87 o 
  -8   5   7        9.37        8.16      7.90 o 
  -7   5   7       10.58        7.85      7.85 o 
  -6   5   7       23.95       29.95      8.71 o 
  -5   5   7       70.20       52.27      7.77 o 
  -4   5   7       49.35       43.06      5.85 o 
  -3   5   7       36.77       40.92      9.06 o 
  -2   5   7       11.89       10.54      8.87 o 
  -1   5   7      263.62      268.55     11.43 o 
   0   5   7       36.48       24.42     10.42 o 
   1   5   7        0.10       -4.25     11.76 o 
   2   5   7       12.38        9.25     12.52 o 
   3   5   7        3.84        0.60     14.31 o 
   4   5   7        5.95        4.38     14.86 o 
   5   5   7        1.05        1.45     22.72 o 
   6   5   7        0.63        3.38     26.58 o 
 -14   6   7        1.66        3.38     21.20 o 
 -13   6   7        0.07       -5.60     18.79 o 
 -12   6   7        0.21       -0.48     20.30 o 
 -11   6   7       29.56       30.70     11.89 o 
 -10   6   7        1.43       -0.81     10.55 o 
  -9   6   7        0.10        1.62      9.64 o 
  -8   6   7        5.23        4.30      8.78 o 
  -7   6   7      341.78      375.08     11.72 o 
  -6   6   7        0.07       -1.53      9.48 o 
  -5   6   7        1.44        0.11      6.82 o 
  -4   6   7      146.95      152.37      8.68 o 
  -3   6   7      395.30      408.56     12.21 o 
  -2   6   7      229.37      205.62      9.99 o 
  -1   6   7       47.38       29.40      9.87 o 
   0   6   7        7.45        1.45     11.28 o 
   1   6   7        1.25       -0.50     12.81 o 
   2   6   7        3.50        0.87     14.00 o 
   3   6   7        0.07       -0.46     14.86 o 
   4   6   7       10.71        6.77     22.72 o 
   5   6   7        0.26       -4.83     29.48 o 
 -13   7   7       17.60       15.45     18.28 o 
 -12   7   7        0.89       -1.96     13.84 o 
 -11   7   7        2.14        2.99     11.78 o 
 -10   7   7        0.00       -0.15     11.35 o 
  -9   7   7        8.92        4.83      9.67 o 
  -8   7   7       86.45       89.63     11.96 o 
  -7   7   7        8.74        2.99     11.07 o 
  -6   7   7       40.18       35.78     18.37 o 
  -5   7   7      304.12      334.11     20.34 o 
  -4   7   7      267.85      311.83     20.57 o 
  -3   7   7      105.00      126.50     10.43 o 
  -2   7   7       96.08       89.22     11.45 o 
  -1   7   7       38.98       34.84     11.36 o 
   0   7   7        9.93        8.38     12.73 o 
   1   7   7       10.07       10.39     14.87 o 
   2   7   7       48.47       52.31     15.89 o 
   3   7   7        0.08       -1.33     17.88 o 
   4   7   7        1.93       -2.42     26.10 o 
 -13   8   7        0.59        4.51     18.76 o 
 -12   8   7        1.59        3.35     14.00 o 
 -11   8   7        1.66       -1.64     13.37 o 
 -10   8   7       12.11        8.93     12.61 o 
  -9   8   7        1.79        0.00     10.93 o 
  -8   8   7        2.38        0.77     12.47 o 
  -7   8   7       13.91        6.28     17.89 o 
  -6   8   7        3.97       -0.48     17.88 o 
  -5   8   7        3.15       -1.45     16.43 o 
  -4   8   7        5.05       -0.97     20.30 o 
  -3   8   7        4.03        0.48     19.82 o 
  -2   8   7        5.24        1.44     13.42 o 
  -1   8   7        9.52        5.52     14.16 o 
   0   8   7       46.76       44.66     15.19 o 
   1   8   7        3.95       12.30     15.53 o 
   2   8   7        1.51       -2.33     18.03 o 
   3   8   7        1.51       -5.80     29.97 o 
 -13   9   7        6.16       -1.87     16.49 o 
 -12   9   7        0.21       -3.54     15.11 o 
 -11   9   7        0.39       -1.93     13.93 o 
 -10   9   7        0.53       -1.42     13.23 o 
  -9   9   7       70.15       67.28     15.76 o 
  -8   9   7        6.58        1.93     23.20 o 
  -7   9   7        8.87        3.87     18.85 o 
  -6   9   7       24.55        9.18     22.24 o 
  -5   9   7       56.52       53.67     20.79 o 
  -4   9   7       28.17       10.15     21.75 o 
  -3   9   7       30.62       28.52     20.79 o 
  -2   9   7        4.96        6.77     23.20 o 
  -1   9   7       81.12      104.70     15.39 o 
   0   9   7        0.12        3.38     17.43 o 
   1   9   7        7.47        8.12     17.92 o 
 -12  10   7        0.07       -2.33     16.31 o 
 -11  10   7        6.40        5.56     15.97 o 
 -10  10   7       12.77       11.52     17.05 o 
  -9  10   7       12.69       12.08     26.59 o 
  -8  10   7       11.82        8.22     25.62 o 
  -7  10   7        7.96        7.25     19.33 o 
  -6  10   7        6.73        3.38     22.72 o 
  -5  10   7        0.33       -0.97     19.82 o 
  -4  10   7       16.71       15.95     25.62 o 
  -3  10   7       31.43       13.54     26.10 o 
  -2  10   7        4.49        7.25     25.13 o 
  -1  10   7        0.26       -6.77     27.07 o 
   0  10   7       21.38       29.97     29.00 o 
 -11  11   7        1.55       -1.53     20.97 o 
  -9  11   7        5.49       14.98     26.10 o 
  -8  11   7        0.20        4.83     22.72 o 
  -7  11   7        0.56       -5.32     29.00 o 
  -6  11   7        2.11        0.97     27.07 o 
  -5  11   7        0.13        0.48     29.00 o 
  -4  11   7        1.09       -3.87     22.72 o 
  -3  11   7        1.43        0.48     23.68 o 
  -2  11   7        9.21       16.43     28.52 o 
  -9  12   7        3.36       14.02     33.35 o 
  -8  12   7        0.73        1.45     32.87 o 
  -7  12   7        0.07       -1.93     27.07 o 
  -6  12   7        0.10       -5.80     24.65 o 
  -5  12   7        8.51        1.45     29.97 o 
  -1 -14   8        7.74       -6.28     32.87 o 
   0 -14   8        0.19       -0.48     31.42 o 
   1 -14   8        6.67        6.28     29.00 o 
   2 -14   8        2.88       -0.97     29.48 o 
   3 -14   8       15.18       10.15     29.00 o 
   4 -14   8        1.75        0.00     28.03 o 
   5 -14   8        7.81        3.38     26.58 o 
   6 -14   8        9.53       -0.97     28.04 o 
  -3 -13   8       20.42       14.50     31.42 o 
  -2 -13   8        1.15       -2.42     29.00 o 
  -1 -13   8        2.71       -3.38     25.62 o 
   0 -13   8        0.75        2.90     28.52 o 
   1 -13   8        8.12       10.15     24.65 o 
   2 -13   8        6.82        3.38     22.72 o 
   3 -13   8        8.08       16.92     23.68 o 
   4 -13   8        6.27       -2.90     23.20 o 
   5 -13   8        9.27       16.43     25.14 o 
   6 -13   8        0.96        5.80     27.55 o 
   7 -13   8        4.48        1.45     31.90 o 
   8 -13   8        3.62        5.86     20.28 o 
  -4 -12   8       14.95       25.31     19.29 o 
  -3 -12   8        0.36       -7.73     29.97 o 
  -2 -12   8        4.06       -2.76     18.09 o 
  -1 -12   8        5.67        2.42     22.72 o 
   0 -12   8        1.50       -2.42     25.13 o 
   1 -12   8       24.05       11.12     21.75 o 
   2 -12   8        5.01       -0.97     22.23 o 
   3 -12   8       33.43       49.31     19.34 o 
   4 -12   8        4.04       -1.45     22.72 o 
   5 -12   8        1.86        1.93     21.75 o 
   6 -12   8       16.68       16.92     27.55 o 
   7 -12   8       16.58       21.75     27.55 o 
   8 -12   8        1.13       -3.87     28.03 o 
  -6 -11   8        1.36        4.12     19.47 o 
  -5 -11   8        0.40       -5.05     19.47 o 
  -4 -11   8        4.28        6.13     18.08 o 
  -3 -11   8        1.12       -1.45     25.13 o 
  -2 -11   8        0.80        0.73     16.41 o 
  -1 -11   8       13.84       12.18     14.84 o 
   0 -11   8       17.29        8.79     14.31 o 
   1 -11   8       32.62       30.94     19.34 o 
   2 -11   8        6.15        5.32     21.27 o 
   3 -11   8       44.96       31.42     20.31 o 
   4 -11   8       48.67       33.84     23.69 o 
   5 -11   8        2.91        2.42     23.68 o 
   8 -11   8        0.00       -2.90     28.03 o 
   9 -11   8        3.17       -4.35     25.62 o 
  -7 -10   8        1.66        6.95     22.18 o 
  -6 -10   8        6.14        3.49     18.57 o 
  -5 -10   8       29.26       18.39     18.45 o 
  -4 -10   8        1.69        5.09     16.57 o 
  -3 -10   8        0.06       -0.85     13.56 o 
  -2 -10   8        5.82        7.99     14.65 o 
  -1 -10   8       66.53       64.01     11.96 o 
   0 -10   8        1.90       -6.21     12.59 o 
   1 -10   8        0.00        1.60     12.59 o 
   2 -10   8       37.48       41.09     17.89 o 
   3 -10   8       25.17       33.36     20.30 o 
   4 -10   8        3.64       13.53     15.95 o 
   7 -10   8       15.96        8.21     15.89 o 
   8 -10   8       19.37       24.17     25.62 o 
   9 -10   8        3.19        2.90     27.07 o 
  -8  -9   8        0.23       -4.61     20.42 o 
  -7  -9   8       11.62       11.61     18.97 o 
  -6  -9   8        0.15        6.77     24.65 o 
  -5  -9   8       14.00       -0.64     14.34 o 
  -4  -9   8       12.32       10.88     14.34 o 
  -3  -9   8      219.89      245.49     17.42 o 
  -2  -9   8        0.73        0.61     13.08 o 
  -1  -9   8       98.66       90.68     11.15 o 
   0  -9   8       23.87       20.06      8.76 o 
   1  -9   8       27.77       33.60      8.72 o 
   2  -9   8       57.77       57.28     13.84 o 
   3  -9   8        1.20       -4.04     11.56 o 
   4  -9   8        0.05       -0.97     17.40 o 
   5  -9   8      237.35      302.49     20.33 o 
   6  -9   8        0.07       -2.42     22.23 o 
   7  -9   8        3.22       -2.03     12.56 o 
   8  -9   8       16.84       12.19     16.31 o 
   9  -9   8        3.62        4.32     16.92 o 
  10  -9   8        8.80       23.68     29.97 o 
  -9  -8   8       15.11        2.42     22.21 o 
  -8  -8   8       11.32       15.84     16.61 o 
  -7  -8   8        0.17       -5.73     17.08 o 
  -6  -8   8       10.94       18.81     14.28 o 
  -5  -8   8        1.29       -3.10     12.93 o 
  -4  -8   8       18.19       20.36     11.70 o 
  -3  -8   8      143.65      188.67     16.93 o 
  -2  -8   8        5.22        5.45      8.27 o 
  -1  -8   8       19.13       12.53      8.42 o 
   0  -8   8      118.36      131.46     14.23 o 
   1  -8   8       99.63       96.28      8.21 o 
   2  -8   8      147.92      129.39      8.95 o 
   3  -8   8       16.73        6.77     15.47 o 
   4  -8   8       36.26       24.17     18.37 o 
   5  -8   8        0.20       12.08     17.88 o 
   6  -8   8       37.14       21.61     14.45 o 
   7  -8   8        6.21        7.28     11.87 o 
   8  -8   8        5.92        8.10     12.45 o 
   9  -8   8        3.39       -0.36     14.10 o 
  10  -8   8        4.35        6.00     20.62 o 
 -10  -7   8        0.49        1.53     19.89 o 
  -9  -7   8        8.89        5.34     18.91 o 
  -8  -7   8        1.04       -6.09     16.74 o 
  -7  -7   8      124.58      130.72     13.82 o 
  -6  -7   8       25.25       16.24     14.45 o 
  -5  -7   8       15.48       15.42     12.93 o 
  -4  -7   8      104.48       99.85      8.96 o 
  -3  -7   8       18.35       13.24      8.41 o 
  -2  -7   8        0.55        1.42      8.26 o 
  -1  -7   8       43.85       36.58      7.81 o 
   0  -7   8      377.32      356.34      9.25 o 
   1  -7   8      310.46      337.65     13.08 o 
   2  -7   8        6.97        5.27      7.43 o 
   3  -7   8       89.20       73.51     16.44 o 
   4  -7   8      241.53      252.68     17.91 o 
   5  -7   8       58.76       48.83     18.37 o 
   6  -7   8        6.75        4.69     11.03 o 
   7  -7   8       20.93       14.02     11.91 o 
   8  -7   8      103.47      117.08     12.75 o 
   9  -7   8       84.09       85.18     14.20 o 
  10  -7   8        0.26        1.80     16.96 o 
 -10  -6   8        1.80        4.07     15.94 o 
  -9  -6   8       18.60       20.63     18.51 o 
  -8  -6   8        8.21        7.93     16.74 o 
  -7  -6   8        4.97        1.99     13.34 o 
  -6  -6   8        0.20       -4.22     11.76 o 
  -5  -6   8      681.52      707.82     12.37 o 
  -4  -6   8      118.59      132.08      7.90 o 
  -3  -6   8      105.93      104.90      7.07 o 
  -2  -6   8      179.95      189.15      9.91 o 
  -1  -6   8        4.37        2.65      7.22 o 
   0  -6   8      333.94      408.44     10.94 o 
   1  -6   8       23.03       11.14      7.96 o 
   2  -6   8       11.61        2.23      6.71 o 
   3  -6   8      399.20      401.27     17.93 o 
   4  -6   8        7.44        6.28     16.43 o 
   5  -6   8        1.68       -3.38     15.47 o 
   6  -6   8       19.36       17.18     10.45 o 
   7  -6   8       31.79       23.24     11.04 o 
   8  -6   8       54.72       50.23     12.34 o 
   9  -6   8       23.52       17.19     14.87 o 
  10  -6   8        0.30        1.62     16.59 o 
 -11  -5   8       10.96        8.97     17.60 o 
 -10  -5   8        2.53        5.14     13.16 o 
  -9  -5   8        4.52        6.99     16.10 o 
  -8  -5   8        6.66        0.93     10.98 o 
  -7  -5   8       17.80       12.31      9.62 o 
  -6  -5   8        0.22       -1.47      9.89 o 
  -5  -5   8      169.14      190.12      7.25 o 
  -4  -5   8      120.75      123.16      7.11 o 
  -3  -5   8       51.74       38.64      6.31 o 
  -2  -5   8      395.07      399.45      9.13 o 
  -1  -5   8       55.81       62.51      6.40 o 
   0  -5   8      640.50      701.54     13.07 o 
   1  -5   8       10.09       12.85      6.47 o 
   2  -5   8        5.52        4.27      6.15 o 
   3  -5   8       48.84       40.13     15.47 o 
   4  -5   8      256.50      244.00     17.43 o 
   5  -5   8       13.32        6.43      9.99 o 
   6  -5   8      100.64      106.61      9.11 o 
   7  -5   8        0.02       -0.59     10.58 o 
   8  -5   8        0.69        3.97     12.72 o 
   9  -5   8        1.50       -2.40     14.65 o 
 -11  -4   8        0.75        0.81     17.39 o 
 -10  -4   8       20.45       19.61     13.47 o 
  -9  -4   8      161.54      164.55     11.50 o 
  -8  -4   8        5.07        3.56     10.83 o 
  -7  -4   8       21.88       19.87      9.00 o 
  -6  -4   8       54.51       38.59      6.76 o 
  -5  -4   8        0.02       -3.50      6.88 o 
  -4  -4   8        9.67       14.55      6.13 o 
  -3  -4   8       11.20        5.90      6.78 o 
  -2  -4   8      523.79      524.55      9.90 o 
  -1  -4   8      416.90      413.68     10.48 o 
   0  -4   8       35.77       40.46      6.71 o 
   1  -4   8       81.78       75.10      6.59 o 
   2  -4   8     1021.62     1008.30     12.90 o 
   3  -4   8        4.41        0.97     10.63 o 
   4  -4   8       25.17       17.48      8.92 o 
   5  -4   8      292.75      300.09     12.53 o 
   6  -4   8        0.56       -0.67      9.68 o 
   7  -4   8      195.96      214.13     10.79 o 
   8  -4   8        0.49        1.62     13.29 o 
   9  -4   8        0.12       -0.48     27.07 o 
 -12  -3   8        0.48        1.87     21.02 o 
 -11  -3   8       17.59       22.02     18.23 o 
 -10  -3   8        9.03        5.59     14.18 o 
  -9  -3   8       15.59        4.01     10.05 o 
  -8  -3   8       46.36       37.64      9.33 o 
  -7  -3   8      386.84      408.22     13.07 o 
  -6  -3   8      115.25      120.41      6.09 o 
  -5  -3   8      132.84      146.58      5.59 o 
  -4  -3   8      184.50      188.89      6.67 o 
  -3  -3   8       32.47       30.20      5.97 o 
  -2  -3   8     1476.50     1479.26     18.48 o 
  -1  -3   8        0.09       -0.07      6.81 o 
   0  -3   8       34.94       52.06      6.15 o 
   1  -3   8        0.27        0.70      6.04 o 
   2  -3   8       14.78        9.49      6.26 o 
   3  -3   8       40.54       18.86     14.50 o 
   4  -3   8      130.31      142.49      8.50 o 
   5  -3   8       25.33       13.18      8.82 o 
   6  -3   8       49.70       44.45      9.67 o 
   7  -3   8       66.69       63.39     14.53 o 
   8  -3   8        3.80        1.56     17.24 o 
   9  -3   8       14.82       15.47     25.14 o 
 -12  -2   8        0.01       -3.66     18.65 o 
 -11  -2   8       19.34       20.80     15.48 o 
 -10  -2   8       16.16       13.11     12.30 o 
  -9  -2   8       11.82       -1.91     10.35 o 
  -8  -2   8       68.48       73.38      8.52 o 
  -7  -2   8        2.37        2.06      6.61 o 
  -6  -2   8       66.93       62.71      5.95 o 
  -5  -2   8       41.94       30.60      5.30 o 
  -4  -2   8      495.82      494.96      9.73 o 
  -3  -2   8      197.85      201.88      8.22 o 
  -2  -2   8     1784.48     1855.49     20.42 o 
  -1  -2   8       46.72       40.81      6.71 o 
   0  -2   8      359.89      292.97      8.85 o 
   1  -2   8      115.88      105.87      6.44 o 
   2  -2   8       12.97        5.68      7.02 o 
   3  -2   8      147.52      148.85      7.05 o 
   4  -2   8       83.27       64.20      7.68 o 
   5  -2   8       31.33       36.03      9.00 o 
   6  -2   8       55.55       49.37     13.82 o 
   7  -2   8        3.71       -0.94     16.17 o 
   8  -2   8        5.26        1.95     17.08 o 
   9  -2   8        0.03       -4.83     31.42 o 
 -13  -1   8        1.70       -1.98     21.46 o 
 -12  -1   8        9.20       16.01     17.34 o 
 -11  -1   8       22.51       13.11     14.80 o 
 -10  -1   8        1.54        6.25     13.84 o 
  -9  -1   8       49.35       54.19     11.96 o 
  -8  -1   8       38.28       40.06      6.55 o 
  -7  -1   8        2.99        4.38      5.91 o 
  -6  -1   8       78.03       90.93      5.53 o 
  -5  -1   8        6.97        2.00      4.95 o 
  -4  -1   8       83.19       84.09      4.69 o 
  -3  -1   8      157.69      151.44     14.52 o 
  -2  -1   8        1.34        4.67      6.85 o 
  -1  -1   8        0.02        3.68      7.08 o 
   0  -1   8      882.06      870.42     21.90 o 
   1  -1   8        2.97       -0.97     10.63 o 
   2  -1   8       25.56       20.07      6.62 o 
   3  -1   8      874.36      850.81     23.09 o 
   4  -1   8       40.60       36.51     11.95 o 
   5  -1   8      187.60      190.36     11.77 o 
   6  -1   8        2.90        1.99     12.43 o 
   7  -1   8       17.89       33.20     16.31 o 
   8  -1   8        9.78       11.60     24.65 o 
 -13   0   8        1.98        4.33     16.36 o 
 -12   0   8        0.86        5.23     14.79 o 
 -11   0   8       29.21       37.05     13.32 o 
 -10   0   8       55.81       39.09     14.99 o 
  -9   0   8      107.60      128.83     11.27 o 
  -8   0   8       33.18       33.58      7.71 o 
  -7   0   8       51.08       49.13      5.49 o 
  -6   0   8      136.04      140.22      5.26 o 
  -5   0   8       19.11        7.29      5.05 o 
  -4   0   8     1761.66     1904.24     21.82 o 
  -3   0   8        0.47       -3.40      6.32 o 
  -2   0   8        1.84        1.69      7.18 o 
  -1   0   8        0.02       -3.21      6.85 o 
   0   0   8        3.36        3.38     12.08 o 
   1   0   8       98.97       87.21      5.34 o 
   2   0   8      616.43      664.82     16.28 o 
   3   0   8       56.68       36.45     14.99 o 
   4   0   8        2.64       -2.19     11.26 o 
   5   0   8       46.29       45.91     11.42 o 
   6   0   8       12.44       12.98     15.62 o 
   7   0   8       10.98        9.15     16.21 o 
   8   0   8        0.01       -6.77     25.13 o 
 -13   1   8       18.47       16.87     18.11 o 
 -12   1   8        9.39        3.30     14.99 o 
 -11   1   8       10.18        4.59     15.37 o 
 -10   1   8       22.09       12.47     12.59 o 
  -9   1   8       72.33       63.83      8.73 o 
  -8   1   8        1.05        0.37      7.28 o 
  -7   1   8       32.47       26.39      5.08 o 
  -6   1   8      643.98      703.34      8.52 o 
  -5   1   8      313.76      331.83      6.40 o 
  -4   1   8      653.33      716.39     10.79 o 
  -3   1   8       36.23       19.46      6.74 o 
  -2   1   8      529.63      437.28     16.99 o 
  -1   1   8       33.69       32.88     12.57 o 
   0   1   8      277.92      221.82     14.05 o 
   1   1   8      159.41      163.03      9.90 o 
   2   1   8      128.89      117.31     11.61 o 
   3   1   8      200.00      180.18     12.12 o 
   4   1   8       34.65       32.85     12.10 o 
   5   1   8        2.76        0.69     14.18 o 
   6   1   8        3.18        3.16     15.55 o 
   7   1   8        8.77       -0.48     25.62 o 
 -13   2   8        0.88       -1.31     19.97 o 
 -12   2   8        0.87        0.38     15.45 o 
 -11   2   8       25.59       18.15     13.59 o 
 -10   2   8       30.78       32.01     13.32 o 
  -9   2   8        4.54       -3.35      8.59 o 
  -8   2   8       21.00       21.63      7.93 o 
  -7   2   8        5.05        4.09      7.40 o 
  -6   2   8       14.17       13.61      4.82 o 
  -5   2   8      193.31      189.51      6.69 o 
  -4   2   8        3.41        2.33      5.85 o 
  -3   2   8        6.88        2.42     12.57 o 
  -2   2   8      863.29      836.63     22.38 o 
  -1   2   8        1.30        0.97     12.08 o 
   0   2   8      146.13      121.68      8.90 o 
   1   2   8      598.52      590.51     30.57 o 
   2   2   8        0.06        1.22     11.10 o 
   3   2   8       46.60       35.37     10.88 o 
   4   2   8        0.01       -2.42     17.88 o 
   5   2   8       60.62       68.49     15.42 o 
   6   2   8        0.15       -3.38     27.55 o 
   7   2   8        0.00       -4.83     30.93 o 
 -13   3   8       12.63       13.62     17.53 o 
 -12   3   8        6.56        4.06     16.31 o 
 -11   3   8        6.90        4.35     15.04 o 
 -10   3   8        0.01       -3.20     10.19 o 
  -9   3   8        4.53        3.05      9.18 o 
  -8   3   8        8.60       10.42      8.08 o 
  -7   3   8        6.96        7.80      7.74 o 
  -6   3   8      425.98      470.29     10.19 o 
  -5   3   8        8.99        4.63      5.45 o 
  -4   3   8      214.36      206.41      7.25 o 
  -3   3   8       15.45        9.18     14.02 o 
  -2   3   8        0.06       -3.62      9.74 o 
  -1   3   8        2.61       -5.14      9.21 o 
   0   3   8      271.83      286.52     15.01 o 
   1   3   8      211.02      180.13     15.24 o 
   2   3   8       22.68       19.58     11.96 o 
   3   3   8       55.19       60.67     13.66 o 
   4   3   8        7.67        3.97     14.79 o 
   5   3   8        1.11       -4.60     17.48 o 
   6   3   8        5.50       -3.38     27.07 o 
 -14   4   8        0.00        0.00     28.52 o 
 -13   4   8        6.42        3.87     18.80 o 
 -12   4   8        0.47        0.21     17.26 o 
 -11   4   8       21.59       22.96     15.04 o 
 -10   4   8        8.43        7.62     10.12 o 
  -9   4   8       24.50       22.73      8.73 o 
  -8   4   8      242.86      247.53      8.95 o 
  -7   4   8      104.75      101.24      8.29 o 
  -6   4   8       30.49       31.91      6.70 o 
  -5   4   8        5.01       -0.48      8.22 o 
  -4   4   8      570.80      540.21     18.19 o 
  -3   4   8       16.90       13.04      9.89 o 
  -2   4   8        1.22       -3.68     10.39 o 
  -1   4   8        8.33        8.44      8.67 o 
   0   4   8      111.80      102.79     10.60 o 
   1   4   8      391.86      390.80     14.19 o 
   2   4   8        1.82       -3.80     13.81 o 
   3   4   8        2.74       -1.82     14.11 o 
   4   4   8        1.44       11.15     15.55 o 
   5   4   8       13.94        3.38     27.55 o 
   6   4   8        0.57       -3.38     31.90 o 
 -13   5   8        3.42        8.22     16.75 o 
 -12   5   8       11.34        3.28     15.53 o 
 -11   5   8        8.57        2.49     11.90 o 
 -10   5   8        2.44        2.28     10.73 o 
  -9   5   8        5.25        1.89      9.95 o 
  -8   5   8       18.95       18.24      8.72 o 
  -7   5   8        2.97        3.97      8.33 o 
  -6   5   8       26.07       26.51      9.83 o 
  -5   5   8       24.80       22.72     15.47 o 
  -4   5   8      616.47      647.07     14.81 o 
  -3   5   8        0.21        0.53     10.04 o 
  -2   5   8      216.55      190.21     10.68 o 
  -1   5   8       90.90       89.58     12.33 o 
   0   5   8        0.12       -6.55     11.95 o 
   1   5   8        0.80        0.10     12.65 o 
   2   5   8       11.57        0.04     15.21 o 
   3   5   8       26.27       24.41     16.31 o 
   4   5   8       10.64        9.98     17.00 o 
   5   5   8        2.72        1.45     27.55 o 
 -13   6   8        0.19       -2.42     29.00 o 
 -12   6   8        2.23        2.98     13.85 o 
 -11   6   8        4.05        5.11     12.25 o 
 -10   6   8        1.47        0.20     11.10 o 
  -9   6   8        0.01        2.15     10.35 o 
  -8   6   8       27.56       20.57      9.63 o 
  -7   6   8        5.14        4.39     10.32 o 
  -6   6   8      128.52      126.25     17.41 o 
  -5   6   8        0.33       -0.54     10.54 o 
  -4   6   8       19.85       17.80     10.04 o 
  -3   6   8        7.91        9.03     10.79 o 
  -2   6   8        8.32        1.24     10.73 o 
  -1   6   8      209.89      218.28     23.47 o 
   0   6   8       28.35       35.29     13.62 o 
   1   6   8       30.03       28.39     14.50 o 
   2   6   8       11.36        5.56     15.04 o 
   3   6   8        2.52       -2.24     16.92 o 
   4   6   8        3.95       -8.70     26.10 o 
 -13   7   8        0.54        2.96     19.60 o 
 -12   7   8        6.09        0.06     14.44 o 
 -11   7   8        5.18       -1.55     13.46 o 
 -10   7   8       57.89       34.57     12.03 o 
  -9   7   8       12.38       12.15     10.37 o 
  -8   7   8        0.21       -2.80     13.12 o 
  -7   7   8        6.43        3.87     18.85 o 
  -6   7   8      143.59      142.70     19.35 o 
  -5   7   8        2.22        3.87     19.33 o 
  -4   7   8       48.83       20.31     17.89 o 
  -3   7   8        6.12        3.69     12.87 o 
  -2   7   8        0.59        2.18     12.99 o 
  -1   7   8      158.56      182.13     14.02 o 
   0   7   8        5.60        9.18     14.36 o 
   1   7   8        0.03        0.13     16.21 o 
   2   7   8        4.67        3.31     17.88 o 
   3   7   8        0.05       -2.02     20.32 o 
 -13   8   8        1.97        1.36     16.65 o 
 -12   8   8        6.85        2.98     14.75 o 
 -11   8   8        1.83       -0.15     14.50 o 
 -10   8   8        5.24        5.48     13.40 o 
  -9   8   8       27.61       27.53     15.37 o 
  -8   8   8        1.97       -0.97     22.23 o 
  -7   8   8       29.07       22.72     17.40 o 
  -6   8   8       60.27       49.32     21.76 o 
  -5   8   8        3.06       -0.97     21.27 o 
  -4   8   8       28.84       11.60     18.85 o 
  -3   8   8       25.42       30.45     17.89 o 
  -2   8   8        0.38       -1.34     13.81 o 
  -1   8   8        6.44        9.34     15.53 o 
   0   8   8        0.16       -0.96     17.60 o 
   1   8   8        2.82        9.22     17.39 o 
   2   8   8        1.80        2.13     20.84 o 
 -12   9   8        0.04       -1.70     16.60 o 
 -11   9   8        0.02       -3.39     15.44 o 
 -10   9   8        0.56        4.83     26.58 o 
  -9   9   8        4.39       -1.45     24.65 o 
  -8   9   8        7.94       12.08     23.20 o 
  -7   9   8        0.14        6.77     24.65 o 
  -6   9   8        0.36        4.35     24.17 o 
  -5   9   8       10.77        7.25     24.17 o 
  -4   9   8       11.83        3.38     20.79 o 
  -3   9   8       63.38       76.39     24.17 o 
  -2   9   8       41.95       46.89     20.79 o 
  -1   9   8        0.26        2.90     26.58 o 
   0   9   8        0.00       -1.93     19.65 o 
 -11  10   8        7.05       10.15     18.80 o 
 -10  10   8        0.44       -1.97     18.91 o 
  -9  10   8        0.01       12.57     23.20 o 
  -8  10   8        3.32       12.57     23.68 o 
  -7  10   8        8.02       17.88     28.04 o 
  -6  10   8        0.17       -1.45     27.07 o 
  -5  10   8        5.94        4.83     27.55 o 
  -4  10   8       28.04       40.61     21.27 o 
  -3  10   8       12.25       14.50     25.14 o 
  -2  10   8        3.01       -0.97     23.68 o 
  -1  10   8        0.26       14.02     29.48 o 
  -9  11   8        4.28       12.57     29.00 o 
  -8  11   8        0.00       -5.80     30.45 o 
  -7  11   8        0.83        2.90     27.55 o 
  -6  11   8        2.85        1.93     30.45 o 
  -5  11   8        6.99        3.38     27.55 o 
  -4  11   8        1.83       -6.77     30.93 o 
   0 -14   9        0.01        3.38     32.87 o 
   1 -14   9        1.44        2.90     31.42 o 
   2 -14   9        5.90       13.05     31.42 o 
   3 -14   9        2.81       -5.32     29.48 o 
   5 -14   9        6.04        7.73     30.93 o 
  -2 -13   9        1.67        9.67     29.48 o 
  -1 -13   9        0.03        0.97     28.03 o 
   0 -13   9       36.81       35.29     29.49 o 
   1 -13   9       19.58       18.85     25.62 o 
   2 -13   9       71.60       41.58     22.24 o 
   3 -13   9        2.59       -0.97     22.72 o 
   4 -13   9        0.39        1.45     27.55 o 
   5 -13   9        0.18       -2.90     27.07 o 
   6 -13   9        0.20       -7.73     32.38 o 
  -4 -12   9       10.66        8.81     20.23 o 
  -3 -12   9        1.01        4.56     20.84 o 
  -2 -12   9       12.76       12.38     19.82 o 
  -1 -12   9        0.41       -1.45     21.27 o 
   0 -12   9       75.21       61.89     25.14 o 
   1 -12   9       18.24       11.12     22.24 o 
   2 -12   9       19.19       20.30     25.14 o 
   3 -12   9        0.01       -2.42     25.13 o 
   4 -12   9       27.46       12.57     26.59 o 
   5 -12   9        1.07        5.32     26.10 o 
   6 -12   9        3.60        3.87     29.00 o 
   7 -12   9        6.44       -6.77     29.48 o 
  -6 -11   9        9.11        0.76     20.99 o 
  -5 -11   9        7.81        8.82     19.04 o 
  -4 -11   9        8.56        4.70     17.87 o 
  -3 -11   9        0.69       -4.83     22.23 o 
  -2 -11   9       15.18       16.74     14.16 o 
  -1 -11   9       23.57       15.20     14.51 o 
   0 -11   9        3.55        9.38     13.69 o 
   1 -11   9       59.97       42.42     14.69 o 
   2 -11   9       15.10       12.57     22.72 o 
   3 -11   9       40.70       33.36     22.72 o 
   4 -11   9       28.79       32.39     23.20 o 
   5 -11   9       28.70       13.05     24.65 o 
   8 -11   9        0.20       -6.77     30.93 o 
  -7 -10   9       19.05       13.07     21.40 o 
  -6 -10   9       14.46       23.25     20.33 o 
  -5 -10   9        3.97        4.92     16.31 o 
  -4 -10   9        0.55       -0.88     14.84 o 
  -3 -10   9        0.46       -2.45     15.41 o 
  -2 -10   9       62.46       54.31     13.28 o 
  -1 -10   9       99.25       92.61     13.34 o 
   0 -10   9      221.45      206.29     13.23 o 
   1 -10   9       52.99       56.60     11.35 o 
   2 -10   9        2.90       -7.00     15.53 o 
   3 -10   9        0.66       -0.25     12.29 o 
   4 -10   9        0.02       12.08     17.40 o 
   5 -10   9       76.31       75.43     24.18 o 
   6 -10   9        1.75        2.90     21.75 o 
   7 -10   9       22.34       22.95     17.42 o 
   8 -10   9        2.03        2.59     19.34 o 
   9 -10   9        0.79        2.42     27.55 o 
  -8  -9   9        0.71        0.11     20.09 o 
  -7  -9   9       10.42        7.53     20.32 o 
  -6  -9   9       17.41        4.93     15.83 o 
  -5  -9   9        7.78        8.04     15.48 o 
  -4  -9   9       20.04       21.78     14.03 o 
  -3  -9   9        3.32        7.52     12.39 o 
  -2  -9   9      390.07      376.62     15.47 o 
  -1  -9   9       10.88        5.77      9.81 o 
   0  -9   9      181.75      192.79      9.52 o 
   1  -9   9        5.18        1.37      9.73 o 
   2  -9   9        1.42        1.59     12.63 o 
   3  -9   9       24.25       21.27     15.95 o 
   4  -9   9       20.58       27.07     21.75 o 
   5  -9   9      117.75      119.94     18.38 o 
   6  -9   9        2.08       -2.90     21.75 o 
   7  -9   9       92.54       97.39     14.30 o 
   8  -9   9        2.55        1.77     14.59 o 
   9  -9   9        2.46        8.35     19.45 o 
  -9  -8   9        0.08       -0.13     19.39 o 
  -8  -8   9       17.65        5.63     19.34 o 
  -7  -8   9        3.00       -1.34     15.10 o 
  -6  -8   9        8.74       -0.35     14.51 o 
  -5  -8   9        2.21       -3.26     12.51 o 
  -4  -8   9      176.45      171.78     10.30 o 
  -3  -8   9       78.81       79.35      9.32 o 
  -2  -8   9        0.00       -1.35      9.13 o 
  -1  -8   9       95.25       95.91      8.63 o 
   0  -8   9       77.03       74.64      9.11 o 
   1  -8   9      123.37      132.24      7.86 o 
   2  -8   9        4.78       -4.35     16.92 o 
   3  -8   9       67.13       57.54     14.51 o 
   4  -8   9        6.74       11.12     19.33 o 
   5  -8   9        0.01       -1.93     19.82 o 
   6  -8   9       10.40        6.77     12.36 o 
   7  -8   9       96.50       85.58     12.56 o 
   8  -8   9        9.25       12.96     13.71 o 
   9  -8   9        2.90       -0.36     15.56 o 
  -9  -7   9        5.87        2.25     18.95 o 
  -8  -7   9        4.72        5.39     18.26 o 
  -7  -7   9       23.05       18.71     14.16 o 
  -6  -7   9        3.92        2.86     13.69 o 
  -5  -7   9        2.45       -5.37     13.81 o 
  -4  -7   9       97.33       99.23      9.87 o 
  -3  -7   9      137.90      128.00      8.65 o 
  -2  -7   9       61.19       56.36      7.91 o 
  -1  -7   9       46.30       53.97      8.38 o 
   0  -7   9        4.08        1.18      7.76 o 
   1  -7   9        6.14       -1.37      9.01 o 
   2  -7   9       87.47       89.47     16.44 o 
   3  -7   9      789.71      851.31     26.71 o 
   4  -7   9       38.33       41.09     14.99 o 
   5  -7   9      328.82      337.02     21.79 o 
   6  -7   9       13.87        4.37     11.70 o 
   7  -7   9       56.20       58.14     13.36 o 
   8  -7   9       11.56       15.14     14.30 o 
   9  -7   9        2.11        9.95     15.64 o 
 -10  -6   9        3.26        2.36     18.37 o 
  -9  -6   9        9.64        9.40     17.24 o 
  -8  -6   9       35.57       23.70     16.21 o 
  -7  -6   9       20.14       22.96     13.28 o 
  -6  -6   9        0.54       -4.74     12.10 o 
  -5  -6   9        1.30       -1.08      9.23 o 
  -4  -6   9      467.65      459.03     15.65 o 
  -3  -6   9        0.87        0.70      8.07 o 
  -2  -6   9      676.40      679.99     12.33 o 
  -1  -6   9       48.49       40.84      7.57 o 
   0  -6   9       38.48       46.14      8.81 o 
   1  -6   9      207.20      204.53      8.48 o 
   2  -6   9       18.59        9.18     15.95 o 
   3  -6   9      413.76      454.04     20.84 o 
   4  -6   9       19.50       18.85     18.37 o 
   5  -6   9      107.23       98.59     10.70 o 
   6  -6   9        3.52        3.92     11.68 o 
   7  -6   9        3.11        3.72     12.06 o 
   8  -6   9       30.21       21.15     14.22 o 
   9  -6   9        0.01       -0.93     16.49 o 
 -11  -5   9       10.55        8.74     20.77 o 
 -10  -5   9       20.50       13.54     15.87 o 
  -9  -5   9        3.15        4.57     13.36 o 
  -8  -5   9       28.96       25.58     14.85 o 
  -7  -5   9        0.56       -3.42     12.73 o 
  -6  -5   9      586.32      564.96     32.74 o 
  -5  -5   9        0.07       -2.32      8.29 o 
  -4  -5   9       38.50       33.53      7.98 o 
  -3  -5   9       15.42       17.24      7.30 o 
  -2  -5   9      132.61      124.11      7.11 o 
  -1  -5   9      374.90      377.12     16.96 o 
   0  -5   9      339.78      324.97     11.14 o 
   1  -5   9       15.68       10.61      7.30 o 
   2  -5   9      206.85      178.11     15.00 o 
   3  -5   9       82.79       80.76     15.96 o 
   4  -5   9        7.44       -0.97     17.88 o 
   5  -5   9      178.79      152.50      9.66 o 
   6  -5   9       68.21       68.97     11.57 o 
   7  -5   9       18.04       13.49     12.17 o 
   8  -5   9        0.14       -5.53     18.08 o 
   9  -5   9        0.09       -5.19     20.28 o 
 -11  -4   9        3.70        2.18     19.82 o 
 -10  -4   9        7.32        9.74     14.23 o 
  -9  -4   9        0.13       -1.26     12.52 o 
  -8  -4   9        3.13       -0.37     10.02 o 
  -7  -4   9        1.62        2.41      9.95 o 
  -6  -4   9       68.13       58.57      8.06 o 
  -5  -4   9       14.40       12.65      7.86 o 
  -4  -4   9        1.56       -1.78      7.12 o 
  -3  -4   9        6.91        2.93      7.07 o 
  -2  -4   9       28.53       17.37      8.33 o 
  -1  -4   9       48.77       49.09      8.22 o 
   0  -4   9      237.66      215.77      8.59 o 
   1  -4   9      971.86      948.17     58.63 o 
   2  -4   9       43.21       31.43     14.50 o 
   3  -4   9      363.72      391.91     19.38 o 
   4  -4   9       50.24       38.99      9.69 o 
   5  -4   9      639.81      713.46     18.85 o 
   6  -4   9        1.55        0.37     11.49 o 
   7  -4   9        2.36        1.22     14.50 o 
   8  -4   9        1.57       -2.97     17.96 o 
   9  -4   9        0.10        1.28     20.09 o 
 -12  -3   9        0.01       -3.89     22.38 o 
 -11  -3   9        0.11       -6.06     19.99 o 
 -10  -3   9       37.57       35.87     16.21 o 
  -9  -3   9        0.95       -1.86     14.16 o 
  -8  -3   9        0.03        1.28      9.99 o 
  -7  -3   9        9.59        9.23      7.51 o 
  -6  -3   9      170.86      146.60      7.00 o 
  -5  -3   9       24.94       21.84      7.43 o 
  -4  -3   9      168.84      152.31      6.97 o 
  -3  -3   9      209.24      196.37      7.17 o 
  -2  -3   9        0.29       -1.53      8.12 o 
  -1  -3   9      633.94      596.89     12.93 o 
   0  -3   9       45.25       45.99      7.68 o 
   1  -3   9      284.96      273.78     10.90 o 
   2  -3   9       79.16       88.13      7.90 o 
   3  -3   9       58.16       59.96     11.60 o 
   4  -3   9        0.80        3.53      9.62 o 
   5  -3   9       72.15       75.25     10.05 o 
   6  -3   9       23.64        7.68     13.82 o 
   7  -3   9        0.16       -2.30     14.72 o 
   8  -3   9        0.70       -3.24     18.03 o 
 -12  -2   9       32.74       28.28     16.75 o 
 -11  -2   9        0.63        1.69     15.56 o 
 -10  -2   9       18.47       12.55     15.34 o 
  -9  -2   9        5.97        4.12     12.93 o 
  -8  -2   9      321.56      311.71     10.92 o 
  -7  -2   9       46.45       38.90      6.51 o 
  -6  -2   9      248.15      250.28      7.02 o 
  -5  -2   9       29.83       26.81      6.02 o 
  -4  -2   9       56.33       45.82      6.58 o 
  -3  -2   9      100.00       98.46      8.33 o 
  -2  -2   9      193.51      185.02      8.47 o 
  -1  -2   9       37.41       14.70      7.77 o 
   0  -2   9        2.47       -1.06      8.01 o 
   1  -2   9     1096.75     1156.85     27.27 o 
   2  -2   9        6.59        8.97      8.56 o 
   3  -2   9        0.77        1.29      8.84 o 
   4  -2   9      208.73      213.92     12.95 o 
   5  -2   9       98.05       69.55     12.14 o 
   6  -2   9        1.23        4.06     15.03 o 
   7  -2   9        4.09        7.79     17.26 o 
   8  -2   9        0.16        0.16     19.63 o 
 -13  -1   9        5.72        5.63     19.25 o 
 -12  -1   9       15.13        5.68     18.11 o 
 -11  -1   9        0.13        2.33     16.23 o 
 -10  -1   9       17.22       11.74     12.10 o 
  -9  -1   9        7.80        1.42     12.10 o 
  -8  -1   9       10.69        9.40      8.95 o 
  -7  -1   9       40.50       36.30      6.93 o 
  -6  -1   9        1.04        5.45      6.14 o 
  -5  -1   9       42.31       40.22      5.79 o 
  -4  -1   9      309.66      293.12     10.62 o 
  -3  -1   9        9.97       -0.76      7.77 o 
  -2  -1   9       13.13        9.83      7.08 o 
  -1  -1   9      212.05      194.27      8.34 o 
   0  -1   9        0.62        1.93      8.12 o 
   1  -1   9      420.13      433.14     16.24 o 
   2  -1   9        0.15       -1.23     10.09 o 
   3  -1   9      849.72      849.84     19.57 o 
   4  -1   9       68.74       50.56     12.64 o 
   5  -1   9       21.56       17.74     13.21 o 
   6  -1   9       44.69       45.05     15.53 o 
   7  -1   9        3.73        0.23     18.65 o 
   8  -1   9        1.64       12.08     31.90 o 
 -13   0   9        0.01       -0.26     18.91 o 
 -12   0   9        3.06       -2.12     18.10 o 
 -11   0   9        5.83        4.79     16.55 o 
 -10   0   9        1.01       -0.84     14.50 o 
  -9   0   9        5.05        8.01     13.32 o 
  -8   0   9       52.19       46.26      8.38 o 
  -7   0   9       46.63       42.34      6.39 o 
  -6   0   9       11.96        1.08      5.84 o 
  -5   0   9      130.91      122.91      5.45 o 
  -4   0   9        6.09        5.11      7.77 o 
  -3   0   9      914.23      929.96     33.57 o 
  -2   0   9      106.39      100.30      8.60 o 
  -1   0   9      239.48      219.72     13.07 o 
   0   0   9       72.38       46.91     14.99 o 
   1   0   9       63.09       59.32     13.30 o 
   2   0   9        0.06       -1.03     11.22 o 
   3   0   9      412.42      434.09     15.58 o 
   4   0   9       14.42        3.17     12.52 o 
   5   0   9       10.94       10.41     15.03 o 
   6   0   9        1.60       -2.74     16.79 o 
   7   0   9        6.81       14.50     30.45 o 
 -13   1   9        0.41        2.42     21.75 o 
 -12   1   9        0.91       -4.54     17.42 o 
 -11   1   9        3.28        3.61     15.07 o 
 -10   1   9       62.07       44.45     13.50 o 
  -9   1   9       15.87        7.57      8.65 o 
  -8   1   9      343.69      342.52     10.24 o 
  -7   1   9       51.96       56.86      7.15 o 
  -6   1   9      135.50      128.21      5.82 o 
  -5   1   9        0.25        1.59      6.86 o 
  -4   1   9      122.75      104.46      9.22 o 
  -3   1   9        0.06       -1.54      8.67 o 
  -2   1   9      220.06      212.03     15.49 o 
  -1   1   9      780.41      880.44     24.78 o 
   0   1   9        4.58        1.85     10.08 o 
   1   1   9      181.28      167.63     11.46 o 
   2   1   9      457.96      472.57     15.75 o 
   3   1   9       33.13       31.80     12.31 o 
   4   1   9       23.94       18.04     13.08 o 
   5   1   9        3.25        6.88     17.20 o 
   6   1   9        4.35       -1.31     18.23 o 
 -13   2   9        3.54        8.96     18.44 o 
 -12   2   9        8.10        1.13     16.13 o 
 -11   2   9        3.89        3.58     15.28 o 
 -10   2   9       95.15       95.38     11.96 o 
  -9   2   9       98.24       91.41      9.51 o 
  -8   2   9       13.71       13.45      8.34 o 
  -7   2   9       24.80       19.71      7.47 o 
  -6   2   9       98.96       98.07      7.02 o 
  -5   2   9       16.00        9.96      6.96 o 
  -4   2   9      330.07      329.53      8.23 o 
  -3   2   9      408.75      391.62     16.96 o 
  -2   2   9        0.72       -3.38     15.47 o 
  -1   2   9      906.73      921.43     18.37 o 
   0   2   9       97.92       71.27     12.33 o 
   1   2   9      336.28      355.75     14.03 o 
   2   2   9       42.77       52.30     11.49 o 
   3   2   9       28.68       49.31     12.31 o 
   4   2   9      116.82      142.78     15.72 o 
   5   2   9        7.20        6.43     17.62 o 
   6   2   9       16.34       13.05     29.49 o 
 -13   3   9        3.98        4.07     18.86 o 
 -12   3   9        0.90       -0.84     17.92 o 
 -11   3   9        4.40        7.12     15.03 o 
 -10   3   9        2.53        2.23      9.73 o 
  -9   3   9       51.48       49.47      9.94 o 
  -8   3   9       43.12       34.79      9.32 o 
  -7   3   9       24.47       28.19      8.21 o 
  -6   3   9        1.00       -3.24      7.42 o 
  -5   3   9      625.86      644.04     11.24 o 
  -4   3   9      142.29      128.69     14.03 o 
  -3   3   9      247.73      253.19     16.94 o 
  -2   3   9       25.46       14.02     10.60 o 
  -1   3   9       43.43       29.17     11.42 o 
   0   3   9        0.43       10.23     11.76 o 
   1   3   9      246.15      250.20     13.17 o 
   2   3   9        8.83        1.63     12.59 o 
   3   3   9       74.88       57.68     15.72 o 
   4   3   9        4.74        2.87     17.34 o 
   5   3   9        8.23        1.09     18.26 o 
 -13   4   9        0.00       -3.87     20.16 o 
 -12   4   9        4.68        9.67     22.72 o 
 -11   4   9        0.37       -1.06     11.49 o 
 -10   4   9      152.65      157.92     10.88 o 
  -9   4   9        8.41        6.97     10.74 o 
  -8   4   9      110.42      117.65      9.77 o 
  -7   4   9        7.97        5.29      9.25 o 
  -6   4   9       22.74       18.37      7.68 o 
  -5   4   9      105.80      101.08     14.99 o 
  -4   4   9      117.24      106.90     15.48 o 
  -3   4   9        4.68       -0.70     11.10 o 
  -2   4   9       65.63       71.42     11.36 o 
  -1   4   9       77.47       90.23     11.22 o 
   0   4   9      337.29      375.88     19.37 o 
   1   4   9        7.10        2.10     11.79 o 
   2   4   9       55.58       62.21     13.62 o 
   3   4   9        0.71        5.08     17.09 o 
   4   4   9        0.01       -2.46     19.25 o 
   5   4   9        7.17       21.27     29.00 o 
 -13   5   9        0.09       -0.69     19.29 o 
 -12   5   9       37.40       38.43     17.78 o 
 -11   5   9       52.30       63.35     12.82 o 
 -10   5   9        0.01        0.05     11.99 o 
  -9   5   9        6.26        7.84     10.63 o 
  -8   5   9       16.41       13.32      9.48 o 
  -7   5   9       12.79        9.89      9.38 o 
  -6   5   9      165.85      170.30     15.48 o 
  -5   5   9      355.36      378.28     19.86 o 
  -4   5   9        3.39       -0.15     10.53 o 
  -3   5   9      550.08      607.47     15.81 o 
  -2   5   9      170.45      166.85     12.19 o 
  -1   5   9      105.74      131.93     12.11 o 
   0   5   9        9.45        2.13     14.00 o 
   1   5   9       21.26       20.28     14.65 o 
   2   5   9       35.92       43.99     17.09 o 
   3   5   9        2.99        2.08     16.74 o 
   4   5   9       12.04       17.01     20.77 o 
 -13   6   9        2.92       -0.15     19.74 o 
 -12   6   9        1.51        1.28     14.47 o 
 -11   6   9       20.11       19.51     13.76 o 
 -10   6   9       24.53       22.24     12.06 o 
  -9   6   9        8.14        8.70     10.88 o 
  -8   6   9       12.30       10.42     13.50 o 
  -7   6   9       79.39       65.28     18.38 o 
  -6   6   9        0.55        3.87     19.33 o 
  -5   6   9       49.74       77.36     17.41 o 
  -4   6   9        1.75        9.14     11.96 o 
  -3   6   9      267.21      262.43     11.78 o 
  -2   6   9        3.43        9.56     11.61 o 
  -1   6   9       58.62       42.73     14.69 o 
   0   6   9        0.10       -5.06     13.90 o 
   1   6   9       26.85       16.73     15.53 o 
   2   6   9        1.91        4.56     18.45 o 
   3   6   9        2.69        0.51     20.03 o 
 -13   7   9        1.16       -0.73     20.85 o 
 -12   7   9        8.05        7.12     15.16 o 
 -11   7   9        2.12        4.48     13.54 o 
 -10   7   9        3.70        5.44     12.55 o 
  -9   7   9       19.46       16.93     16.92 o 
  -8   7   9        6.54        3.01     14.68 o 
  -7   7   9       72.26       67.21     21.76 o 
  -6   7   9        4.18        5.32     16.43 o 
  -5   7   9       76.50       48.84     17.41 o 
  -4   7   9       60.20       64.31     20.31 o 
  -3   7   9       37.91       54.72     13.08 o 
  -2   7   9       18.15       21.98     13.56 o 
  -1   7   9        4.01        0.97     22.72 o 
   0   7   9        3.73        3.64     16.10 o 
   1   7   9        0.65       -0.91     17.58 o 
   2   7   9        6.11       -2.78     20.47 o 
 -12   8   9        0.62        1.44     16.33 o 
 -11   8   9        5.93        5.30     19.31 o 
 -10   8   9       12.80        4.62     16.02 o 
  -9   8   9        8.47       13.29     17.77 o 
  -8   8   9       24.75       13.54     23.20 o 
  -7   8   9       22.42       11.12     24.65 o 
  -6   8   9        2.10       -2.42     21.27 o 
  -5   8   9       55.88       48.83     21.27 o 
  -4   8   9       36.49       40.61     25.14 o 
  -3   8   9       21.57       21.75     22.72 o 
  -2   8   9       12.51        8.22     24.65 o 
  -1   8   9        3.49        3.63     17.77 o 
   0   8   9        0.96       -1.20     19.99 o 
 -11   9   9        2.34        5.57     19.99 o 
 -10   9   9        9.18        8.76     17.68 o 
  -9   9   9        2.27        1.93     28.03 o 
  -8   9   9        0.38        6.77     26.58 o 
  -7   9   9       10.11        9.18     20.30 o 
  -6   9   9        0.01        2.42     25.13 o 
  -5   9   9       36.94       44.96     24.65 o 
  -4   9   9        8.02        7.73     25.13 o 
  -3   9   9       28.15       36.26     21.27 o 
  -2   9   9        7.82       19.33     23.20 o 
 -10  10   9        0.02       -5.42     20.64 o 
  -8  10   9        0.57        5.32     30.45 o 
  -7  10   9        0.66        1.45     26.10 o 
  -6  10   9       15.29       14.50     29.49 o 
  -5  10   9       25.51       37.22     28.52 o 
  -4  10   9        6.60        2.90     28.03 o 
  -3  10   9        0.78       -0.48     24.65 o 
   1 -14  10       16.09        3.38     32.39 o 
   2 -14  10        4.94        6.28     27.07 o 
   3 -14  10        5.99       10.15     30.45 o 
  -2 -13  10        0.37        8.70     33.83 o 
  -1 -13  10        3.11       -5.32     25.62 o 
   0 -13  10       18.63       21.27     29.00 o 
   1 -13  10        0.15        8.22     28.52 o 
   2 -13  10        0.58       -7.73     28.52 o 
   3 -13  10       12.53        2.42     28.04 o 
   4 -13  10       18.85       17.40     28.04 o 
   5 -13  10        1.70       -0.97     29.00 o 
  -4 -12  10        0.28        2.74     21.99 o 
  -3 -12  10        0.03       -2.67     21.16 o 
  -2 -12  10        7.64        0.45     19.10 o 
  -1 -12  10      114.08      110.74     18.29 o 
   0 -12  10       15.95       24.50     18.28 o 
   1 -12  10        0.02       -0.97     24.65 o 
   2 -12  10        1.02       -7.73     22.23 o 
   3 -12  10        4.28        2.42     23.20 o 
   4 -12  10        0.71       22.23     29.97 o 
   5 -12  10       13.14       12.08     24.65 o 
   6 -12  10        2.10        9.67     26.10 o 
  -5 -11  10        0.08       -2.61     19.60 o 
  -4 -11  10        0.27       -4.28     18.42 o 
  -3 -11  10       73.08       53.90     17.20 o 
  -2 -11  10        0.01        4.21     16.55 o 
  -1 -11  10       85.33       86.24     15.87 o 
   0 -11  10        5.37        5.26     16.02 o 
   1 -11  10        1.22        6.77     22.72 o 
   2 -11  10        0.91       -2.42     24.65 o 
   3 -11  10        0.61        2.90     25.13 o 
   4 -11  10       94.08       85.71     17.19 o 
   5 -11  10       11.26       21.27     23.20 o 
   7 -11  10       34.41       38.67     27.07 o 
  -6 -10  10        3.33        4.73     19.34 o 
  -5 -10  10        5.11        7.57     18.08 o 
  -4 -10  10        4.13       -3.52     17.05 o 
  -3 -10  10       85.46       81.29     15.92 o 
  -2 -10  10       35.10       31.94     14.18 o 
  -1 -10  10        3.60        1.88     11.11 o 
   0 -10  10        1.61        0.38     11.57 o 
   1 -10  10      114.61       88.66     13.22 o 
   2 -10  10      110.77      102.78     16.40 o 
   3 -10  10       33.10       49.35     15.68 o 
   4 -10  10       15.06        8.70     25.14 o 
   5 -10  10       41.14       40.13     22.24 o 
   6 -10  10        6.40        5.32     21.27 o 
   7 -10  10        1.44        1.85     15.79 o 
   8 -10  10       13.67       10.04     17.32 o 
  -7  -9  10        0.01        1.93     29.48 o 
  -6  -9  10        1.03       -1.85     18.03 o 
  -5  -9  10        8.51        5.80     16.06 o 
  -4  -9  10       21.38        9.95     16.21 o 
  -3  -9  10      204.06      222.28     11.40 o 
  -2  -9  10       42.56       47.81     10.27 o 
  -1  -9  10       38.38       39.34     10.37 o 
   0  -9  10        0.28        3.66     10.30 o 
   1  -9  10      103.40      104.62     12.18 o 
   2  -9  10       43.35       38.14     15.00 o 
   3  -9  10       56.93       66.24     22.72 o 
   4  -9  10       18.41       19.82     19.82 o 
   5  -9  10        3.34       -0.97     18.85 o 
   6  -9  10       17.08       19.82     25.14 o 
   7  -9  10        3.37       -0.42     15.58 o 
   8  -9  10        1.87       -2.35     16.72 o 
  -8  -8  10       10.58        5.40     17.34 o 
  -7  -8  10        2.71        5.76     17.06 o 
  -6  -8  10        4.68        4.52     16.26 o 
  -5  -8  10       99.15       79.86     14.64 o 
  -4  -8  10       10.04       12.48     10.40 o 
  -3  -8  10      423.91      434.62     11.90 o 
  -2  -8  10        5.70        4.30     10.65 o 
  -1  -8  10       56.73       56.25     10.09 o 
   0  -8  10        0.00        2.39      9.07 o 
   1  -8  10       79.96       64.10     12.60 o 
   2  -8  10      171.14      211.91     19.35 o 
   3  -8  10       13.62       10.15     18.85 o 
   4  -8  10        1.83        0.48     21.75 o 
   5  -8  10       86.78       95.74     19.34 o 
   6  -8  10       19.29       19.14     13.57 o 
   7  -8  10        0.12        1.70     18.97 o 
   8  -8  10        0.09       -3.06     16.48 o 
  -9  -7  10        0.88       -1.65     19.65 o 
  -8  -7  10        2.72       -2.84     17.82 o 
  -7  -7  10        5.60       11.51     16.65 o 
  -6  -7  10        0.26       -2.42     15.04 o 
  -5  -7  10      435.20      486.83     15.75 o 
  -4  -7  10       87.93       84.16      9.40 o 
  -3  -7  10       49.42       25.38     10.22 o 
  -2  -7  10       15.97       16.24      9.28 o 
  -1  -7  10      113.43      119.85      9.25 o 
   0  -7  10       27.33       26.06      9.02 o 
   1  -7  10        3.74        7.73     17.88 o 
   2  -7  10      107.79       88.99     16.93 o 
   3  -7  10       69.97       66.73     15.47 o 
   4  -7  10       88.40       94.30     20.79 o 
   5  -7  10        0.18       -6.77     20.30 o 
   6  -7  10       14.81        8.81     13.67 o 
   7  -7  10        6.60        4.18     13.76 o 
   8  -7  10        7.28        2.91     16.45 o 
 -10  -6  10        0.21       -2.80     21.06 o 
  -9  -6  10        0.57        0.48     19.25 o 
  -8  -6  10        6.72        1.96     16.65 o 
  -7  -6  10        3.62        3.10     15.82 o 
  -6  -6  10       97.89       92.38     14.53 o 
  -5  -6  10       36.44       40.92      9.81 o 
  -4  -6  10        2.44        1.53      8.90 o 
  -3  -6  10      520.44      576.33     17.64 o 
  -2  -6  10       85.85       78.56      8.59 o 
  -1  -6  10      148.60      146.31      8.18 o 
   0  -6  10      517.09      537.24     17.46 o 
   1  -6  10      185.65      206.45      9.64 o 
   2  -6  10        1.90        0.48     14.02 o 
   3  -6  10       36.02       22.24     18.37 o 
   4  -6  10      236.80      267.64     18.39 o 
   5  -6  10       40.35       46.53     12.22 o 
   6  -6  10        3.66        6.77     12.37 o 
   7  -6  10        0.90       -2.15     14.64 o 
   8  -6  10        1.25       -7.30     18.69 o 
 -11  -5  10        4.02       -2.42     33.35 o 
 -10  -5  10        5.08        2.67     19.16 o 
  -9  -5  10       12.14       18.62     18.03 o 
  -8  -5  10        6.06        5.32     14.70 o 
  -7  -5  10        5.23       -3.38     12.65 o 
  -6  -5  10        9.86       14.09      9.66 o 
  -5  -5  10      630.07      662.17     12.90 o 
  -4  -5  10       19.46       13.71      8.46 o 
  -3  -5  10       15.06       17.86      8.00 o 
  -2  -5  10        5.89        7.75      8.25 o 
  -1  -5  10      776.45      749.52     15.52 o 
   0  -5  10       49.60       45.02      9.18 o 
   1  -5  10        0.19       -7.26      9.29 o 
   2  -5  10       23.72        6.77     13.54 o 
   3  -5  10      108.86       83.67     18.86 o 
   4  -5  10       24.31       18.37     20.79 o 
   5  -5  10        2.32        0.36     11.07 o 
   6  -5  10        2.24        3.67     12.95 o 
   7  -5  10       16.25       23.46     18.28 o 
   8  -5  10        3.70        3.17     20.62 o 
 -11  -4  10        0.38       -1.97     20.16 o 
 -10  -4  10        0.83        0.00     23.20 o 
  -9  -4  10        2.09       -3.01     13.39 o 
  -8  -4  10        7.97       -0.40     11.39 o 
  -7  -4  10      936.16      986.81     19.48 o 
  -6  -4  10        3.66        3.68      9.15 o 
  -5  -4  10      227.55      200.08     12.82 o 
  -4  -4  10      138.00      140.93      7.91 o 
  -3  -4  10        0.13        0.69      8.44 o 
  -2  -4  10        6.26       11.18      9.63 o 
  -1  -4  10       35.96       35.21      8.18 o 
   0  -4  10       69.52       54.65      8.03 o 
   1  -4  10       60.67       54.57      9.39 o 
   2  -4  10       31.13       19.34     14.02 o 
   3  -4  10        2.21        1.45     15.95 o 
   4  -4  10       23.94       14.58     11.44 o 
   5  -4  10        2.70       -5.63     14.63 o 
   6  -4  10       11.62        0.22     14.18 o 
   7  -4  10        0.33       -2.42     17.20 o 
   8  -4  10        1.97       -4.63     19.68 o 
 -12  -3  10        3.65       -0.48     31.90 o 
 -11  -3  10        3.61        2.48     19.34 o 
 -10  -3  10        7.06        0.63     15.68 o 
  -9  -3  10        7.88        4.22     14.63 o 
  -8  -3  10      155.34      152.33      9.74 o 
  -7  -3  10        1.61       -1.05      8.17 o 
  -6  -3  10        0.29       -0.03      8.62 o 
  -5  -3  10     1263.56     1400.62     16.85 o 
  -4  -3  10       71.61       73.92      8.37 o 
  -3  -3  10        0.85        1.55      9.70 o 
  -2  -3  10      822.96      837.59     16.11 o 
  -1  -3  10      191.77      205.13      9.16 o 
   0  -3  10      116.76       97.49      9.29 o 
   1  -3  10       56.73       51.44      8.67 o 
   2  -3  10      461.86      439.13     21.33 o 
   3  -3  10       27.65       19.08     10.06 o 
   4  -3  10        0.40        1.25     15.21 o 
   5  -3  10        6.41       13.31     14.38 o 
   6  -3  10        7.03        7.44     16.23 o 
   7  -3  10        4.52        2.03     17.82 o 
 -12  -2  10        0.00       -4.59     19.81 o 
 -11  -2  10       11.12        9.89     18.61 o 
 -10  -2  10        7.52        1.71     13.16 o 
  -9  -2  10        0.00       -4.83     14.52 o 
  -8  -2  10        2.41        5.15      9.97 o 
  -7  -2  10      206.39      201.77      7.81 o 
  -6  -2  10       47.46       47.92      7.35 o 
  -5  -2  10       27.77       21.12      8.22 o 
  -4  -2  10       36.07       31.44      7.22 o 
  -3  -2  10      685.07      656.37     14.75 o 
  -2  -2  10        2.89        3.63      8.20 o 
  -1  -2  10        0.34       -2.76      9.28 o 
   0  -2  10        0.28       -1.45      9.28 o 
   1  -2  10       11.06        3.35      9.57 o 
   2  -2  10      215.99      202.78     15.49 o 
   3  -2  10        6.20        7.73     17.88 o 
   4  -2  10        2.50       -2.37     13.96 o 
   5  -2  10       46.89       33.63     15.48 o 
   6  -2  10        8.72       11.83     17.58 o 
   7  -2  10        9.45       10.09     19.99 o 
 -12  -1  10        0.54        1.30     16.74 o 
 -11  -1  10        0.20       -1.19     17.76 o 
 -10  -1  10        3.51       -0.58     13.32 o 
  -9  -1  10      611.46      635.60     23.03 o 
  -8  -1  10       20.66       19.68      9.52 o 
  -7  -1  10      161.61      130.82      7.04 o 
  -6  -1  10       91.55       85.43      7.02 o 
  -5  -1  10       11.95        0.57      8.14 o 
  -4  -1  10        6.04        6.47      8.81 o 
  -3  -1  10      448.46      437.97     32.24 o 
  -2  -1  10       38.73       37.78      9.17 o 
  -1  -1  10       45.45       28.31      9.29 o 
   0  -1  10        6.34        3.51      9.98 o 
   1  -1  10       14.15       11.60      9.39 o 
   2  -1  10       23.54        2.93     12.30 o 
   3  -1  10        4.81        2.65     11.10 o 
   4  -1  10       26.18       15.62     15.03 o 
   5  -1  10        0.86       -0.13     14.68 o 
   6  -1  10       23.08       21.64     16.55 o 
   7  -1  10       14.08       10.00     20.92 o 
 -13   0  10        0.44       -3.35     20.81 o 
 -12   0  10        1.34        1.54     18.22 o 
 -11   0  10       33.50       28.79     17.20 o 
 -10   0  10       60.71       61.89     13.56 o 
  -9   0  10       34.27       22.49     11.79 o 
  -8   0  10        7.16        2.95      8.62 o 
  -7   0  10      625.33      656.86     12.77 o 
  -6   0  10       60.56       52.21      6.32 o 
  -5   0  10      116.63      111.17      7.45 o 
  -4   0  10      567.97      523.59     26.44 o 
  -3   0  10       29.37       17.87     10.08 o 
  -2   0  10        1.95        1.77     10.19 o 
  -1   0  10        6.53        8.09     10.19 o 
   0   0  10      259.44      219.73     10.35 o 
   1   0  10        6.74       -2.55     11.84 o 
   2   0  10        0.05       -3.92     12.63 o 
   3   0  10        3.26        9.18     14.70 o 
   4   0  10       30.09       40.76     15.37 o 
   5   0  10       12.26       20.45     16.02 o 
   6   0  10        1.85        1.48     19.81 o 
 -13   1  10        0.11        4.35     30.45 o 
 -12   1  10       18.52        8.76     17.76 o 
 -11   1  10        0.30       -2.69     16.23 o 
 -10   1  10        1.01        1.87     13.69 o 
  -9   1  10       47.65       49.72     10.09 o 
  -8   1  10       14.86       11.13      9.39 o 
  -7   1  10      214.96      226.00     10.27 o 
  -6   1  10       18.32       10.74      8.14 o 
  -5   1  10      263.02      239.31      8.40 o 
  -4   1  10       31.63       27.60     10.73 o 
  -3   1  10        1.25        2.99      9.36 o 
  -2   1  10        0.11        0.76      9.97 o 
  -1   1  10        2.93        8.22     15.95 o 
   0   1  10      575.22      609.66     17.15 o 
   1   1  10        2.59        0.45     13.66 o 
   2   1  10       36.67       30.08     12.05 o 
   3   1  10       18.20        6.28     15.38 o 
   4   1  10       23.32       21.53     16.31 o 
   5   1  10       20.73       29.33     19.45 o 
   6   1  10       14.38       15.85     20.99 o 
 -13   2  10        0.04        3.07     19.26 o 
 -12   2  10        0.90       -0.61     18.08 o 
 -11   2  10      205.24      215.56     20.56 o 
 -10   2  10        1.07        5.44     10.65 o 
  -9   2  10        4.77        3.79     10.52 o 
  -8   2  10       28.45       19.50      9.21 o 
  -7   2  10       54.23       35.69      8.49 o 
  -6   2  10        2.37       -0.03      8.53 o 
  -5   2  10      297.82      285.57      8.73 o 
  -4   2  10       91.20       70.36     11.11 o 
  -3   2  10      174.98      188.42     10.74 o 
  -2   2  10       21.43       17.89     16.92 o 
  -1   2  10       32.94       30.27     12.63 o 
   0   2  10        6.15       -2.66     12.99 o 
   1   2  10        3.70       -0.95     13.13 o 
   2   2  10       11.03        2.10     14.50 o 
   3   2  10        0.25       -1.45     18.37 o 
   4   2  10       23.65        7.08     17.60 o 
   5   2  10       16.97       20.06     20.51 o 
 -13   3  10       26.00       18.64     19.65 o 
 -12   3  10       15.81        9.91     17.09 o 
 -11   3  10       46.09       32.90     16.17 o 
 -10   3  10       12.25       16.00     11.02 o 
  -9   3  10       71.12       72.05     10.79 o 
  -8   3  10       70.78       81.18      9.51 o 
  -7   3  10       64.57       68.68      8.89 o 
  -6   3  10      148.97      146.69      8.39 o 
  -5   3  10        7.08        7.01     10.94 o 
  -4   3  10       34.93       31.42     13.05 o 
  -3   3  10       25.45       24.65     14.99 o 
  -2   3  10      222.13      242.56     16.45 o 
  -1   3  10       29.32       22.49     13.50 o 
   0   3  10       28.17       38.00     13.66 o 
   1   3  10        4.73       -0.97     12.81 o 
   2   3  10       54.68       55.34     14.53 o 
   3   3  10        1.55        6.55     16.93 o 
   4   3  10        0.20       -0.73     18.97 o 
 -13   4  10        2.28        2.46     19.20 o 
 -12   4  10        0.23        0.24     19.14 o 
 -11   4  10        1.15       -0.12     12.87 o 
 -10   4  10        0.97        0.52     11.96 o 
  -9   4  10       81.30       82.61     10.70 o 
  -8   4  10        0.03       -3.72      9.97 o 
  -7   4  10      142.90      153.53     12.45 o 
  -6   4  10        0.77        0.89     12.29 o 
  -5   4  10       10.76       12.08     18.37 o 
  -4   4  10      137.79      137.38     16.93 o 
  -3   4  10        0.32        2.60     13.32 o 
  -2   4  10      150.21      140.20     12.64 o 
  -1   4  10        7.27        7.65     13.32 o 
   0   4  10       41.33       23.97     14.59 o 
   1   4  10        0.01        3.87     19.33 o 
   2   4  10       16.70       16.67     15.48 o 
   3   4  10        8.72        0.78     18.91 o 
   4   4  10       18.50       22.62     21.69 o 
 -13   5  10       25.81       14.24     20.30 o 
 -12   5  10        2.97        4.19     18.42 o 
 -11   5  10        0.31        6.79     15.14 o 
 -10   5  10       16.85       12.45     12.98 o 
  -9   5  10       53.68       49.98     10.91 o 
  -8   5  10       16.90       23.10     14.16 o 
  -7   5  10       57.55       52.30     12.25 o 
  -6   5  10       41.03       29.01     19.34 o 
  -5   5  10        9.29        6.98     12.10 o 
  -4   5  10       36.01       36.24     12.47 o 
  -3   5  10       16.20       12.38     13.56 o 
  -2   5  10        4.94        0.74     13.42 o 
  -1   5  10        4.52       -1.76     14.45 o 
   0   5  10        5.48        7.73     15.33 o 
   1   5  10        0.74       -6.26     16.85 o 
   2   5  10        6.92        9.79     19.47 o 
   3   5  10        3.61        0.47     21.02 o 
 -12   6  10        1.62        0.75     15.24 o 
 -11   6  10        8.72       10.31     14.75 o 
 -10   6  10        6.94       14.22     13.44 o 
  -9   6  10       46.36       48.64     16.92 o 
  -8   6  10        0.83        2.89     13.84 o 
  -7   6  10       26.15       24.41     14.34 o 
  -6   6  10        8.29       15.95     21.27 o 
  -5   6  10        4.25        5.32     21.27 o 
  -4   6  10      105.63      109.53     14.17 o 
  -3   6  10       15.74       21.75     12.79 o 
  -2   6  10       43.73       53.12     14.02 o 
  -1   6  10        8.68        4.87     14.72 o 
   0   6  10       21.16       19.54     18.63 o 
   1   6  10        0.52        2.26     18.79 o 
   2   6  10        5.42        1.30     20.28 o 
 -12   7  10        1.29        2.08     16.71 o 
 -11   7  10        0.01        0.42     19.29 o 
 -10   7  10        0.73       -1.48     19.31 o 
  -9   7  10       34.99       38.04     15.42 o 
  -8   7  10       27.85       22.65     16.66 o 
  -7   7  10       19.01       31.90     23.20 o 
  -6   7  10       80.79       70.60     22.73 o 
  -5   7  10        8.31        0.00     20.78 o 
  -4   7  10       26.15       24.17     24.17 o 
  -3   7  10       21.36       28.52     19.34 o 
  -2   7  10        8.13        5.16     16.55 o 
  -1   7  10        0.44       -0.29     16.58 o 
   0   7  10        6.60       -1.69     20.33 o 
 -11   8  10        3.28        7.25     28.03 o 
 -10   8  10        9.40        9.62     18.69 o 
  -9   8  10       12.70        9.51     18.95 o 
  -8   8  10        0.54       -8.22     27.55 o 
  -6   8  10       68.16       89.93     26.59 o 
  -5   8  10        9.20        5.32     25.14 o 
  -4   8  10        0.53        3.38     25.62 o 
  -3   8  10        0.00        2.90     26.58 o 
  -2   8  10        4.16        0.00     26.58 o 
  -1   8  10        0.27        5.80     29.97 o 
 -10   9  10        0.19       -3.24     19.45 o 
  -9   9  10        2.65        1.69     19.14 o 
  -8   9  10       17.39       19.82     26.59 o 
  -7   9  10       15.90        6.28     27.55 o 
  -6   9  10        0.00       -0.48     25.13 o 
  -5   9  10        0.54        0.00     23.68 o 
  -4   9  10        2.44       -3.38     28.52 o 
  -3   9  10        0.21       -1.93     24.65 o 
  -1 -13  11        1.01        7.21     23.55 o 
   0 -13  11        0.67        0.48     31.90 o 
   1 -13  11        0.93       -3.38     30.45 o 
   2 -13  11        1.06        2.42     31.90 o 
   3 -13  11        9.02       13.53     29.00 o 
   4 -13  11        0.03       -8.22     34.32 o 
  -3 -12  11        7.11       -6.80     20.71 o 
  -2 -12  11       14.42       17.80     21.18 o 
  -1 -12  11       17.35       20.49     19.65 o 
   0 -12  11       10.62        5.80     27.55 o 
   1 -12  11        4.86        8.22     24.17 o 
   3 -12  11        0.06        1.93     28.52 o 
   4 -12  11       41.71       42.06     29.01 o 
   5 -12  11        0.88       -0.48     31.90 o 
  -5 -11  11        0.23       -0.51     21.84 o 
  -4 -11  11        5.37        2.05     20.63 o 
  -3 -11  11       21.59       19.82     19.34 o 
  -2 -11  11       12.14        4.40     18.09 o 
  -1 -11  11        4.82       -2.30     17.42 o 
   0 -11  11        7.73        0.97     15.55 o 
   1 -11  11        7.57        4.13     18.28 o 
   2 -11  11       32.10       23.13     17.07 o 
   3 -11  11       18.54       14.76     19.65 o 
   4 -11  11        5.76       12.16     18.17 o 
   5 -11  11        4.61       -2.90     27.07 o 
   6 -11  11        2.20        3.38     25.13 o 
  -6 -10  11        0.00       -2.42     30.45 o 
  -5 -10  11        8.60       14.48     20.16 o 
  -4 -10  11       41.02       38.96     17.34 o 
  -3 -10  11       11.52        5.86     16.51 o 
  -2 -10  11       12.20        7.55     12.90 o 
  -1 -10  11        0.02       -2.27     12.51 o 
   0 -10  11        0.00        0.24     17.09 o 
   1 -10  11        8.76       18.05     15.10 o 
   2 -10  11        0.00        4.54     16.36 o 
   3 -10  11        0.63       -2.45     15.89 o 
   4 -10  11       29.70       32.87     28.04 o 
   5 -10  11        3.23        9.18     27.07 o 
   6 -10  11       35.26       29.97     29.97 o 
   7 -10  11        1.96       -1.78     18.04 o 
  -7  -9  11        2.60        2.42     21.19 o 
  -6  -9  11        0.00        1.17     17.68 o 
  -5  -9  11        5.20        0.66     17.39 o 
  -4  -9  11        1.61        0.45     16.79 o 
  -3  -9  11        4.77        7.81     11.59 o 
  -2  -9  11       84.74       80.82     11.65 o 
  -1  -9  11       37.31       35.78     10.88 o 
   0  -9  11        0.12       -4.11     12.65 o 
   1  -9  11       31.13       28.04     16.07 o 
   2  -9  11       34.47       35.29     23.20 o 
   3  -9  11        0.35        1.45     23.68 o 
   4  -9  11       85.07       83.65     25.14 o 
   5  -9  11        0.79        2.42     27.55 o 
   6  -9  11        2.66        0.00     16.17 o 
   7  -9  11        0.76        2.15     17.07 o 
  -8  -8  11        0.72        0.97     26.10 o 
  -7  -8  11        2.10        2.85     18.69 o 
  -6  -8  11        0.12       -3.42     16.93 o 
  -5  -8  11       16.77       11.46     15.55 o 
  -4  -8  11        6.55        8.45     11.33 o 
  -3  -8  11       20.33       16.23     10.87 o 
  -2  -8  11        7.28        4.99     10.84 o 
  -1  -8  11        0.97       -0.18     10.82 o 
   0  -8  11      133.32      128.54     10.78 o 
   1  -8  11        9.37        2.42     20.30 o 
   2  -8  11        1.18       -0.97     22.72 o 
   3  -8  11        2.52        7.25     19.82 o 
   4  -8  11        2.17       -2.42     20.78 o 
   5  -8  11        3.17        4.35     26.58 o 
   6  -8  11        0.04        0.24     15.25 o 
   7  -8  11        1.49       -2.19     15.41 o 
  -9  -7  11        1.27        3.87     29.48 o 
  -8  -7  11        1.70        7.46     18.08 o 
  -7  -7  11        4.55        3.75     17.88 o 
  -6  -7  11       89.59       85.98     14.85 o 
  -5  -7  11      104.03       97.28     11.26 o 
  -4  -7  11        6.49        7.97     10.40 o 
  -3  -7  11        0.82       -3.35     13.32 o 
  -2  -7  11      190.75      158.58     10.24 o 
  -1  -7  11        8.29        1.10     10.09 o 
   0  -7  11       44.50       35.53     11.49 o 
   1  -7  11       13.61        5.80     15.47 o 
   2  -7  11        1.43       -3.38     20.78 o 
   3  -7  11        4.67        7.73     22.23 o 
   4  -7  11       45.89       32.39     17.89 o 
   5  -7  11        0.77       -4.62     17.94 o 
   6  -7  11        4.42        9.05     14.93 o 
   7  -7  11        5.90        7.57     19.97 o 
 -10  -6  11        0.00       -4.35     33.35 o 
  -9  -6  11        1.65        4.37     20.16 o 
  -8  -6  11        0.74       -1.59     17.20 o 
  -7  -6  11        4.79        2.27     15.76 o 
  -6  -6  11       32.89       18.05     14.94 o 
  -5  -6  11        7.38        4.86     10.04 o 
  -4  -6  11       37.22       35.51      9.74 o 
  -3  -6  11       95.56       83.50      9.66 o 
  -2  -6  11       11.50        8.05      9.89 o 
  -1  -6  11      105.17       94.94     10.59 o 
   0  -6  11       25.13       11.84     11.03 o 
   1  -6  11       27.59       24.65     16.44 o 
   2  -6  11      103.66       92.37     16.93 o 
   3  -6  11       44.34       73.49     19.82 o 
   4  -6  11        3.02       12.08     18.85 o 
   5  -6  11        7.28        8.79     12.83 o 
   6  -6  11        1.23        0.00     24.17 o 
   7  -6  11        8.16        5.67     19.26 o 
 -10  -5  11        0.00       -1.93     27.07 o 
  -9  -5  11       17.85       16.19     18.09 o 
  -8  -5  11        0.06       -0.30     14.86 o 
  -7  -5  11       56.39       39.23     13.77 o 
  -6  -5  11       56.51       51.28     10.50 o 
  -5  -5  11        0.25       -5.12      9.65 o 
  -4  -5  11       76.67       80.05      9.39 o 
  -3  -5  11        4.33        6.40      9.78 o 
  -2  -5  11      566.01      613.43     15.30 o 
  -1  -5  11       21.39       11.27     10.79 o 
   0  -5  11       33.77       32.46     10.10 o 
   1  -5  11       12.64       17.40     16.43 o 
   2  -5  11       88.29       95.75     18.38 o 
   3  -5  11        2.12       -3.87     16.92 o 
   4  -5  11        3.70        0.35     11.84 o 
   5  -5  11       28.67       49.32     16.05 o 
   6  -5  11        0.18        1.39     17.82 o 
   7  -5  11        1.65        2.42     27.55 o 
 -11  -4  11        0.89        4.21     21.80 o 
 -10  -4  11        1.15        0.76     18.35 o 
  -9  -4  11        1.09       -0.38     16.45 o 
  -8  -4  11        8.19       -0.50     14.18 o 
  -7  -4  11      106.52       90.89     12.99 o 
  -6  -4  11       85.16       85.32      9.66 o 
  -5  -4  11        8.80        8.44      9.78 o 
  -4  -4  11      686.61      720.25     13.62 o 
  -3  -4  11        2.42       -3.84      8.72 o 
  -2  -4  11        3.81        0.03      9.70 o 
  -1  -4  11        8.49        0.33     10.68 o 
   0  -4  11      176.58      167.21     10.34 o 
   1  -4  11      277.39      280.31     17.43 o 
   2  -4  11       97.62       88.98     18.38 o 
   3  -4  11       72.67       69.15     18.86 o 
   4  -4  11        6.87        8.10     15.03 o 
   5  -4  11        2.58        2.62     17.00 o 
   6  -4  11        0.09       -3.38     27.55 o 
   7  -4  11       13.77       12.11     20.47 o 
 -11  -3  11        0.07        2.66     19.29 o 
 -10  -3  11        2.99        3.58     17.68 o 
  -9  -3  11        0.41        6.04     15.38 o 
  -8  -3  11       80.17       61.70     15.19 o 
  -7  -3  11        3.84       -1.51     10.48 o 
  -6  -3  11        0.78       -2.16      9.54 o 
  -5  -3  11        0.31        1.20      8.64 o 
  -4  -3  11      401.10      436.31     11.22 o 
  -3  -3  11       10.01        9.47     11.42 o 
  -2  -3  11       21.51        7.25     10.19 o 
  -1  -3  11       98.95       87.95     10.33 o 
   0  -3  11      222.40      194.28     10.65 o 
   1  -3  11      134.86      154.31     18.87 o 
   2  -3  11       48.38       66.72     19.82 o 
   3  -3  11       24.31       48.68     12.10 o 
   4  -3  11        1.24        3.17     16.71 o 
   5  -3  11       33.74       24.77     17.77 o 
   6  -3  11        0.12       -0.48     19.14 o 
   7  -3  11        0.89       -0.48     29.00 o 
 -12  -2  11        0.54        2.38     22.09 o 
 -11  -2  11       10.90        5.38     18.17 o 
 -10  -2  11        0.06       -4.35     22.72 o 
  -9  -2  11      116.59      105.29     14.73 o 
  -8  -2  11      152.63      162.75     13.48 o 
  -7  -2  11        5.42        0.25      8.85 o 
  -6  -2  11      144.40      145.56      9.42 o 
  -5  -2  11        0.08       -0.81      9.18 o 
  -4  -2  11      686.34      701.29     16.64 o 
  -3  -2  11       25.14       16.89     10.19 o 
  -2  -2  11       24.44       30.73     10.04 o 
  -1  -2  11       29.04       31.42     10.57 o 
   0  -2  11      127.90      105.80      9.90 o 
   1  -2  11       21.71       19.34     17.40 o 
   2  -2  11        2.81        3.80     15.28 o 
   3  -2  11       98.57      127.66     14.11 o 
   4  -2  11        0.53       -2.08     15.71 o 
   5  -2  11       13.57        9.56     17.68 o 
   6  -2  11        2.13       -0.76     17.58 o 
 -12  -1  11        0.32        1.76     20.23 o 
 -11  -1  11       21.03       18.48     17.24 o 
 -10  -1  11        3.06        2.93     15.62 o 
  -9  -1  11        7.82        8.18     14.59 o 
  -8  -1  11       13.30       11.79     10.58 o 
  -7  -1  11       37.32       33.67      9.48 o 
  -6  -1  11      330.60      365.20     11.63 o 
  -5  -1  11       77.14       75.42      7.79 o 
  -4  -1  11       38.67       38.99     11.42 o 
  -3  -1  11       90.70      100.58     10.34 o 
  -2  -1  11      332.45      326.66     12.13 o 
  -1  -1  11      885.42      897.54     18.09 o 
   0  -1  11      108.83      100.99     10.54 o 
   1  -1  11      159.79      153.45     11.50 o 
   2  -1  11        3.09       10.08     12.76 o 
   3  -1  11        2.96       -5.07     12.81 o 
   4  -1  11        1.77        2.42     15.48 o 
   5  -1  11       33.71       39.84     18.42 o 
   6  -1  11        4.37        5.66     20.57 o 
 -12   0  11        1.22       -3.90     18.17 o 
 -11   0  11        0.18       -2.36     16.93 o 
 -10   0  11       14.66        6.35     16.71 o 
  -9   0  11        6.61        6.36     11.08 o 
  -8   0  11        0.58       -3.52      9.79 o 
  -7   0  11        5.74       10.53      9.84 o 
  -6   0  11      386.39      370.79     12.85 o 
  -5   0  11        1.91       -3.38     11.56 o 
  -4   0  11        4.80       10.20     10.57 o 
  -3   0  11       14.32       15.26     10.73 o 
  -2   0  11      247.31      244.94     11.63 o 
  -1   0  11       40.24       54.03     11.83 o 
   0   0  11       23.33       30.72     11.11 o 
   1   0  11        4.04       18.65     12.93 o 
   2   0  11        0.04       -4.82     14.68 o 
   3   0  11       34.76       23.45     14.02 o 
   4   0  11        0.65        2.28     17.73 o 
   5   0  11        0.13        2.12     18.45 o 
 -12   1  11        7.06        7.70     19.45 o 
 -11   1  11       31.31       15.44     17.69 o 
 -10   1  11       54.45       54.44     15.97 o 
  -9   1  11       10.02        4.75     11.58 o 
  -8   1  11       15.83        7.46     10.12 o 
  -7   1  11        0.07       -4.02      9.30 o 
  -6   1  11      147.28      162.73      8.71 o 
  -5   1  11      220.26      222.30     15.97 o 
  -4   1  11        1.54       -0.25     11.10 o 
  -3   1  11       73.76       64.09     11.45 o 
  -2   1  11       25.22       20.67     11.61 o 
  -1   1  11        0.74       -3.88     11.45 o 
   0   1  11        1.28        5.67     14.11 o 
   1   1  11      142.31      170.48     15.48 o 
   2   1  11        5.76        9.89     15.28 o 
   3   1  11       33.00       28.52     17.05 o 
   4   1  11        1.61       -3.44     17.73 o 
   5   1  11       35.61       63.41     20.84 o 
 -12   2  11        1.23        6.71     17.00 o 
 -11   2  11        1.28        2.61     15.33 o 
 -10   2  11      109.21      101.57     11.68 o 
  -9   2  11       34.74       32.06     10.76 o 
  -8   2  11       52.26       58.51      9.95 o 
  -7   2  11       53.08       37.43      9.91 o 
  -6   2  11       36.22       18.27     11.70 o 
  -5   2  11       73.39       90.65     10.67 o 
  -4   2  11       62.01       56.99     11.73 o 
  -3   2  11      349.67      326.23     13.45 o 
  -2   2  11       57.44       47.87     19.82 o 
  -1   2  11       59.54       63.83     12.18 o 
   0   2  11       19.86       15.37     12.93 o 
   1   2  11        0.34        2.77     14.05 o 
   2   2  11        8.71       -1.52     15.54 o 
   3   2  11       40.45       36.90     17.54 o 
   4   2  11        0.52        9.31     20.71 o 
 -12   3  11        1.79        3.93     18.79 o 
 -11   3  11        9.15        5.53     16.49 o 
 -10   3  11       11.73       12.80     12.67 o 
  -9   3  11        7.93       10.92     11.64 o 
  -8   3  11       75.54       57.98     10.35 o 
  -7   3  11        3.84        1.98     13.28 o 
  -6   3  11       10.00        6.26     12.52 o 
  -5   3  11        6.37        6.05     12.63 o 
  -4   3  11       50.78       41.82     13.47 o 
  -3   3  11        1.25       -0.48     20.30 o 
  -2   3  11        7.03        0.63     14.11 o 
  -1   3  11        2.77       13.53     15.38 o 
   0   3  11        1.81        2.42     14.51 o 
   1   3  11       24.01       17.41     16.58 o 
   2   3  11        3.18        5.45     17.76 o 
   3   3  11        2.52        3.20     19.82 o 
 -12   4  11        7.74        3.29     18.03 o 
 -11   4  11        3.72        1.18     14.31 o 
 -10   4  11        6.81       11.31     12.90 o 
  -9   4  11        4.30        6.94     11.92 o 
  -8   4  11        3.48        0.62     13.00 o 
  -7   4  11        5.04        5.90     13.47 o 
  -6   4  11        0.03       -5.80     16.92 o 
  -5   4  11        4.04       -5.32     17.40 o 
  -4   4  11        3.58        0.16     13.08 o 
  -3   4  11       33.08       28.55     13.08 o 
  -2   4  11       17.47        8.18     15.53 o 
  -1   4  11       97.68      112.53     14.86 o 
   0   4  11       24.68       23.82     16.58 o 
   1   4  11       36.75       37.46     15.89 o 
   2   4  11        0.80        9.90     18.78 o 
 -12   5  11       14.82       18.70     17.96 o 
 -11   5  11        6.67        1.14     14.95 o 
 -10   5  11        2.37        9.95     18.08 o 
  -9   5  11        0.29       -3.37     16.74 o 
  -8   5  11       13.21        6.92     15.37 o 
  -7   5  11        1.06        1.93     18.85 o 
  -6   5  11        0.66        6.77     22.23 o 
  -5   5  11       63.41       54.64     13.12 o 
  -4   5  11       14.83       10.43     13.76 o 
  -3   5  11       11.90        7.98     15.04 o 
  -2   5  11        6.59        3.61     15.55 o 
  -1   5  11        3.64        4.18     16.55 o 
   0   5  11        7.79       12.27     16.79 o 
   1   5  11       37.65       51.21     19.45 o 
 -12   6  11        3.54        6.05     21.40 o 
 -11   6  11        7.41        5.27     19.65 o 
 -10   6  11       41.65       33.15     16.45 o 
  -9   6  11        5.06        3.32     16.85 o 
  -8   6  11        1.01       -0.48     15.72 o 
  -7   6  11       67.87       63.12     14.17 o 
  -6   6  11        0.09       -5.80     24.65 o 
  -5   6  11        4.91        7.25     23.68 o 
  -4   6  11        1.67       -0.97     24.65 o 
  -3   6  11        3.55        2.92     15.87 o 
  -2   6  11        2.48        1.78     17.27 o 
  -1   6  11        3.28        2.00     18.91 o 
   0   6  11        2.83        4.13     20.43 o 
 -11   7  11        8.09       17.68     19.51 o 
 -10   7  11        0.62       -0.69     18.99 o 
  -9   7  11       17.65       29.69     17.42 o 
  -8   7  11        0.98       -2.14     16.49 o 
  -7   7  11        0.92       -7.25     23.20 o 
  -6   7  11        2.35       -6.28     25.13 o 
  -5   7  11       13.29        7.25     23.20 o 
  -4   7  11       13.39        3.87     26.10 o 
  -3   7  11       27.91       22.24     26.59 o 
  -2   7  11        6.49       -2.42     29.48 o 
  -1   7  11       15.74       22.52     21.70 o 
 -10   8  11       11.49        6.95     19.82 o 
  -9   8  11        0.03       -0.41     21.52 o 
  -8   8  11        0.21        5.08     21.02 o 
  -7   8  11       18.31        8.22     24.65 o 
  -6   8  11        3.52        5.32     28.52 o 
  -5   8  11        0.00       -3.38     29.48 o 
  -4   8  11        0.01        1.45     30.45 o 
  -2 -12  12        2.95        4.02     20.28 o 
  -1 -12  12        0.00       -6.77     30.93 o 
   0 -12  12        1.24        2.42     29.97 o 
   1 -12  12        8.46       10.15     29.97 o 
   2 -12  12       17.97       10.15     31.90 o 
   3 -12  12       20.06       29.49     30.45 o 
  -4 -11  12        2.98        1.99     20.28 o 
  -3 -11  12        1.09       -1.20     18.79 o 
  -2 -11  12        1.12        4.35     25.13 o 
  -1 -11  12        1.46        5.89     19.10 o 
   0 -11  12        1.54        2.67     18.61 o 
   1 -11  12       22.68       30.93     18.31 o 
   2 -11  12        0.23        0.96     18.28 o 
   3 -11  12       35.03       15.54     21.50 o 
   4 -11  12        4.62        7.61     18.37 o 
   5 -11  12        9.64        2.90     33.84 o 
  -5 -10  12        2.19        0.40     18.79 o 
  -4 -10  12       11.75        9.97     19.40 o 
  -3 -10  12       10.48       15.76     14.52 o 
  -2 -10  12        0.01       -0.76     13.81 o 
  -1 -10  12        0.08        6.77     24.65 o 
   0 -10  12        3.80        3.54     16.39 o 
   1 -10  12        5.51        6.47     19.97 o 
   2 -10  12       22.02       14.10     18.91 o 
   3 -10  12       14.37        7.25     29.00 o 
   4 -10  12        0.25       -5.80     24.17 o 
   5 -10  12        2.58        0.97     29.00 o 
  -7  -9  12        2.80        1.43     20.47 o 
  -6  -9  12        1.57        6.70     20.50 o 
  -5  -9  12        0.32       -0.13     18.23 o 
  -4  -9  12       14.27       15.20     14.07 o 
  -3  -9  12        0.08       -3.31     13.74 o 
  -2  -9  12       18.45       22.15     12.98 o 
  -1  -9  12       31.76       26.09     12.37 o 
   0  -9  12       42.82       44.90     16.26 o 
   1  -9  12        0.36        4.04     16.02 o 
   2  -9  12        1.84        1.45     25.62 o 
   3  -9  12        1.39        5.80     22.72 o 
   4  -9  12        1.08        8.22     23.20 o 
   5  -9  12        0.54        3.38     25.13 o 
   6  -9  12        1.73        1.97     18.87 o 
  -8  -8  12       17.28       14.93     21.36 o 
  -7  -8  12        7.42        8.90     20.33 o 
  -6  -8  12       14.77       11.80     19.47 o 
  -5  -8  12        0.73       -2.05     18.10 o 
  -4  -8  12        0.81        1.92     12.52 o 
  -3  -8  12        0.48        1.44     12.71 o 
  -2  -8  12        7.22        8.09     11.25 o 
  -1  -8  12       38.24       26.96     11.79 o 
   0  -8  12        5.56        6.92     15.71 o 
   1  -8  12      100.63       88.50     23.21 o 
   2  -8  12        7.50        0.97     20.78 o 
   3  -8  12       32.35       23.20     22.72 o 
   4  -8  12        3.52        0.48     20.78 o 
   5  -8  12        1.74        2.90     29.48 o 
   6  -8  12        0.58        1.58     17.23 o 
  -8  -7  12        2.32       -0.49     20.16 o 
  -7  -7  12        5.96        5.31     17.76 o 
  -6  -7  12       24.69       20.09     17.76 o 
  -5  -7  12       19.49       21.05     12.27 o 
  -4  -7  12        0.28       -3.05     12.06 o 
  -3  -7  12       19.23       19.45     11.66 o 
  -2  -7  12        0.17       -4.37     11.37 o 
  -1  -7  12       59.20       45.14     10.94 o 
   0  -7  12        2.53        1.93     21.75 o 
   1  -7  12       76.39       58.51     20.31 o 
   2  -7  12       14.32       15.47     24.17 o 
   3  -7  12       50.16       47.86     24.66 o 
   4  -7  12        9.01       26.10     22.23 o 
   5  -7  12       10.38        1.40     15.97 o 
   6  -7  12        2.22       -1.14     19.63 o 
  -9  -6  12        8.17       22.72     32.39 o 
  -8  -6  12        2.84       17.34     19.13 o 
  -7  -6  12        0.77       -0.29     17.14 o 
  -6  -6  12        0.20       -0.43     14.93 o 
  -5  -6  12       10.04        7.77     11.88 o 
  -4  -6  12       10.90        3.00     11.01 o 
  -3  -6  12        0.16        0.42     10.57 o 
  -2  -6  12       39.93       24.97     10.13 o 
  -1  -6  12        0.62       -0.73     11.28 o 
   0  -6  12       10.64       10.63     20.79 o 
   1  -6  12       33.23        7.73     17.89 o 
   2  -6  12        5.73       14.50     20.30 o 
   3  -6  12        0.21       -1.45     24.65 o 
   4  -6  12        4.35       -2.42     25.13 o 
   5  -6  12        0.51        3.13     20.13 o 
   6  -6  12        4.54        5.13     21.02 o 
 -10  -5  12       16.44       30.94     28.04 o 
  -9  -5  12        1.68       -0.97     28.03 o 
  -8  -5  12        1.48        2.76     17.34 o 
  -7  -5  12        1.51       -2.62     15.89 o 
  -6  -5  12        6.40        8.02     11.52 o 
  -5  -5  12       72.33       67.26     11.16 o 
  -4  -5  12        1.04        2.02     10.77 o 
  -3  -5  12      373.55      403.39     11.70 o 
  -2  -5  12       10.23        8.87     12.65 o 
  -1  -5  12       98.86       89.26     12.43 o 
   0  -5  12       71.78       89.94     20.31 o 
   1  -5  12       21.42        8.70     21.75 o 
   2  -5  12       29.70       24.65     18.37 o 
   3  -5  12        5.58       12.57     23.68 o 
   4  -5  12        9.63        0.33     16.85 o 
   5  -5  12        0.02        5.11     17.64 o 
   6  -5  12        0.83       -1.00     21.87 o 
 -10  -4  12        0.02       -4.83     29.48 o 
  -9  -4  12        1.45        1.93     24.17 o 
  -8  -4  12       12.92       15.47     22.72 o 
  -7  -4  12        4.22        5.54     14.18 o 
  -6  -4  12       71.34       76.87     11.04 o 
  -5  -4  12       60.30       73.68     10.79 o 
  -4  -4  12       22.00       23.75     10.30 o 
  -3  -4  12      149.00      121.99     10.30 o 
  -2  -4  12        5.63        2.90     11.62 o 
  -1  -4  12       96.83       65.14     12.08 o 
   0  -4  12        1.84       -4.35     19.82 o 
   1  -4  12      119.99      113.18     16.93 o 
   2  -4  12       13.13       15.95     19.82 o 
   3  -4  12       39.57       34.81     19.82 o 
   4  -4  12       18.85       19.32     18.08 o 
   5  -4  12        2.64       14.02     29.00 o 
   6  -4  12        4.64        2.23     22.04 o 
 -11  -3  12        0.48        2.90     22.37 o 
 -10  -3  12        1.41       -0.80     19.89 o 
  -9  -3  12       24.04        9.67     22.24 o 
  -8  -3  12       11.81        3.87     18.37 o 
  -7  -3  12       10.89       10.06     11.32 o 
  -6  -3  12       16.97       17.41     10.73 o 
  -5  -3  12       71.54       58.81      9.57 o 
  -4  -3  12       30.62       28.31     10.12 o 
  -3  -3  12        3.72        2.39     10.92 o 
  -2  -3  12        5.12        0.35     11.83 o 
  -1  -3  12       80.78       36.63     11.96 o 
   0  -3  12        8.40        0.00     18.37 o 
   1  -3  12       21.22       15.47     16.44 o 
   2  -3  12       42.79       52.21     16.92 o 
   3  -3  12       10.42        0.72     18.03 o 
   4  -3  12       40.39       54.97     16.49 o 
 -11  -2  12        0.05        0.23     17.60 o 
 -10  -2  12        2.65        6.72     16.92 o 
  -9  -2  12       15.41       14.50     16.74 o 
  -8  -2  12        7.15        0.48     21.75 o 
  -7  -2  12      134.14      121.14     14.01 o 
  -6  -2  12       10.98        7.54     10.67 o 
  -5  -2  12      384.99      394.67     11.73 o 
  -4  -2  12       57.77       21.68     11.70 o 
  -3  -2  12      128.42      128.98     11.11 o 
  -2  -2  12        0.73        0.00     11.28 o 
  -1  -2  12        1.95        1.15     12.19 o 
   0  -2  12       10.07       10.73     11.61 o 
   1  -2  12       15.70       -3.87     18.85 o 
   2  -2  12        6.51        4.16     16.21 o 
   3  -2  12        2.01        2.28     15.91 o 
   4  -2  12        1.54       -0.83     16.36 o 
   5  -2  12        0.01        1.09     17.92 o 
 -11  -1  12        4.52       -0.09     19.54 o 
 -10  -1  12        8.59        8.22     17.06 o 
  -9  -1  12        2.90        0.74     16.57 o 
  -8  -1  12       73.97       83.99     11.93 o 
  -7  -1  12        5.52        8.30     13.32 o 
  -6  -1  12        0.02        2.36     12.19 o 
  -5  -1  12      112.92       73.53      9.68 o 
  -4  -1  12       16.07       11.87     12.13 o 
  -3  -1  12       57.30       51.53     11.97 o 
  -2  -1  12        9.57        6.64     12.65 o 
  -1  -1  12       57.08       53.73     12.53 o 
   0  -1  12       37.18       40.08     12.89 o 
   1  -1  12       59.36       48.67     15.14 o 
   2  -1  12       41.77       34.83     16.40 o 
   3  -1  12        4.19        7.70     15.89 o 
   4  -1  12       15.10       17.68     18.28 o 
   5  -1  12        0.26        2.15     21.70 o 
 -12   0  12        0.01       -2.50     20.77 o 
 -11   0  12       46.44       39.71     17.96 o 
 -10   0  12        6.22        6.77     26.58 o 
  -9   0  12       24.57       20.95     12.00 o 
  -8   0  12       59.11       75.71     11.36 o 
  -7   0  12        5.32        0.12     12.59 o 
  -6   0  12        3.92        4.33     13.50 o 
  -5   0  12       71.83       63.57     11.42 o 
  -4   0  12       42.00       43.97     12.59 o 
  -3   0  12       52.15       35.52     11.49 o 
  -2   0  12       33.61       26.29     13.21 o 
  -1   0  12       11.78       -0.34     13.56 o 
   0   0  12       69.45       48.72     11.32 o 
   1   0  12       13.99        5.21     17.24 o 
   2   0  12       62.41       49.54     17.95 o 
   3   0  12        3.60        2.42     16.96 o 
   4   0  12       41.48       57.11     20.50 o 
 -12   1  12        6.48        6.69     20.63 o 
 -11   1  12        0.00        6.77     29.00 o 
 -10   1  12        0.01       -2.14     16.57 o 
  -9   1  12        7.06        7.36     12.18 o 
  -8   1  12        0.62       -0.49     12.06 o 
  -7   1  12       23.36       11.57     10.80 o 
  -6   1  12       91.70       84.94     13.32 o 
  -5   1  12       35.47       30.42     13.62 o 
  -4   1  12      117.26      102.55     13.00 o 
  -3   1  12       47.29       38.77     12.65 o 
  -2   1  12        0.21       -2.93     12.93 o 
  -1   1  12        3.36        8.74     12.02 o 
   0   1  12        5.28        5.56     13.67 o 
   1   1  12        0.20       -2.90     20.30 o 
   2   1  12        0.21       -4.93     18.26 o 
   3   1  12        3.36       -6.08     16.55 o 
 -12   2  12        2.09       -0.68     18.78 o 
 -11   2  12        0.02       -1.02     18.08 o 
 -10   2  12        6.20        7.30     13.92 o 
  -9   2  12        5.14        2.64     12.99 o 
  -8   2  12        0.19        3.47     11.16 o 
  -7   2  12       15.53       10.67     14.11 o 
  -6   2  12        0.11        2.13     13.47 o 
  -5   2  12       46.93       41.34     11.62 o 
  -4   2  12       54.02       39.53     14.85 o 
  -3   2  12       11.34        5.74     13.66 o 
  -2   2  12       39.80       26.74     11.93 o 
  -1   2  12       56.67       53.53     16.37 o 
   0   2  12       32.89       35.10     15.97 o 
   1   2  12       10.87       10.93     17.94 o 
   2   2  12       30.60       35.95     18.44 o 
   3   2  12        0.28       -5.12     18.42 o 
 -12   3  12        0.05       -1.41     18.57 o 
 -11   3  12        1.30        4.65     17.26 o 
 -10   3  12       21.30       24.90     13.57 o 
  -9   3  12        1.38        0.34     16.74 o 
  -8   3  12        6.71        5.31     16.40 o 
  -7   3  12      115.17      114.61     14.01 o 
  -6   3  12       32.59       46.40     14.16 o 
  -5   3  12       12.03        5.48     13.59 o 
  -4   3  12       24.72       22.86     15.19 o 
  -3   3  12        1.58        5.31     16.57 o 
  -2   3  12        3.31       -3.63     15.38 o 
  -1   3  12        4.12        1.64     17.08 o 
   0   3  12       25.75       31.12     15.89 o 
   1   3  12        8.87       13.13     18.03 o 
   2   3  12       31.36       28.71     19.47 o 
 -11   4  12        0.62       -0.29     15.22 o 
 -10   4  12        2.50        4.01     18.42 o 
  -9   4  12        2.28        0.02     16.83 o 
  -8   4  12        0.60        0.97     24.17 o 
  -7   4  12        0.37        0.50     13.84 o 
  -6   4  12       40.68       36.26     15.28 o 
  -5   4  12       52.34       48.98     16.92 o 
  -4   4  12        0.01       -7.02     16.23 o 
  -3   4  12       39.24       51.23     17.26 o 
  -2   4  12        4.30        9.96     16.55 o 
  -1   4  12        1.32       -0.95     17.40 o 
   0   4  12        2.33        0.25     17.53 o 
   1   4  12        3.86       -0.48     25.62 o 
 -11   5  12        1.78        0.00     29.48 o 
 -10   5  12        1.17       -3.67     19.31 o 
  -9   5  12        3.32        2.42     17.68 o 
  -8   5  12        9.32       13.90     15.71 o 
  -7   5  12       20.56       24.08     17.54 o 
  -6   5  12       21.85       15.46     13.84 o 
  -5   5  12        7.11       -2.42     25.62 o 
  -4   5  12       12.26        4.89     17.73 o 
  -3   5  12       19.06        0.15     18.08 o 
  -2   5  12        8.53       17.46     17.92 o 
  -1   5  12       10.92        1.64     17.58 o 
   0   5  12       17.97       18.62     18.61 o 
 -10   6  12        0.81        1.32     20.08 o 
  -9   6  12       34.80       35.77     20.17 o 
  -8   6  12        0.79        3.60     15.89 o 
  -7   6  12        3.03        0.62     17.05 o 
  -6   6  12        2.03       -0.71     17.62 o 
  -5   6  12        1.73        7.73     20.78 o 
  -4   6  12        2.33        0.48     21.27 o 
  -3   6  12        0.64        5.10     18.71 o 
  -2   6  12        5.64        2.55     18.10 o 
  -9   7  12        0.08       10.63     29.97 o 
  -8   7  12        1.77        0.49     21.52 o 
  -7   7  12        5.49       12.58     18.81 o 
  -6   7  12        0.41       -4.83     25.13 o 
  -5   7  12       10.79        8.22     26.10 o 
  -4   7  12        0.02        7.25     24.65 o 
  -3   7  12        0.16       -1.93     30.93 o 
  -3 -11  13        3.86        8.92     20.16 o 
  -2 -11  13        0.15       -1.66     20.62 o 
  -1 -11  13        1.57        3.71     19.95 o 
   0 -11  13        0.51       -3.95     20.92 o 
   1 -11  13       11.50       15.59     22.55 o 
   2 -11  13        7.52       11.07     20.16 o 
   3 -11  13        0.42        1.35     22.92 o 
  -4 -10  13        0.64        3.96     21.12 o 
  -3 -10  13        0.11       -1.00     19.97 o 
  -2 -10  13        0.86       -2.38     20.33 o 
  -1 -10  13        0.80        5.12     17.94 o 
   0 -10  13       20.67       19.46     20.09 o 
   1 -10  13        0.08        4.69     20.09 o 
   2 -10  13        0.08        1.93     28.52 o 
   3 -10  13        2.66        2.90     26.10 o 
   4 -10  13        3.91        3.38     31.90 o 
  -6  -9  13        0.00       -5.80     20.33 o 
  -5  -9  13       18.09       13.76     21.36 o 
  -4  -9  13        0.64        5.21     14.58 o 
  -3  -9  13        1.70       -2.94     18.45 o 
  -2  -9  13        1.25        3.04     14.40 o 
  -1  -9  13        1.10       -1.99     17.68 o 
   0  -9  13       23.40       36.08     17.92 o 
   1  -9  13        7.39        8.04     16.17 o 
   2  -9  13        5.16       -7.25     28.52 o 
   3  -9  13       17.07       32.87     22.72 o 
   4  -9  13        8.15        9.18     25.62 o 
  -7  -8  13        0.25       -2.87     20.81 o 
  -6  -8  13        0.88       -4.08     18.62 o 
  -5  -8  13       20.82       15.35     17.73 o 
  -4  -8  13        6.11        6.40     14.42 o 
  -3  -8  13        0.06        1.89     14.12 o 
  -2  -8  13        1.05        2.30     13.79 o 
  -1  -8  13       61.20       43.35     18.11 o 
   0  -8  13       20.92       32.20     17.42 o 
   1  -8  13        0.25       -3.87     26.10 o 
   2  -8  13       29.73       26.59     23.20 o 
   3  -8  13        0.55       -5.80     22.23 o 
   4  -8  13        8.50       11.12     29.00 o 
   5  -8  13        5.12        1.91     23.71 o 
  -8  -7  13        2.77       -0.28     20.43 o 
  -7  -7  13        9.45        9.00     20.32 o 
  -6  -7  13        1.61        2.90     17.24 o 
  -5  -7  13       11.60        7.28     13.86 o 
  -4  -7  13       28.71       36.85     13.18 o 
  -3  -7  13        2.67       -0.16     13.48 o 
  -2  -7  13       21.06       25.87     12.81 o 
  -1  -7  13       35.33       24.23     15.10 o 
   0  -7  13        0.40        0.97     24.65 o 
   1  -7  13        0.00       -5.32     19.82 o 
   2  -7  13       14.23       19.82     22.24 o 
   3  -7  13        0.81       -0.97     23.68 o 
   4  -7  13       13.10        0.48     30.45 o 
   5  -7  13        0.01       -1.72     21.68 o 
  -8  -6  13        0.10       -0.86     18.76 o 
  -7  -6  13       61.99       55.95     18.45 o 
  -6  -6  13       14.48       18.58     17.42 o 
  -5  -6  13       73.03       75.92     12.09 o 
  -4  -6  13        5.88        4.72     12.56 o 
  -3  -6  13       19.77       20.79     12.36 o 
  -2  -6  13       61.99       39.65     12.00 o 
  -1  -6  13        7.47        3.38     23.20 o 
   0  -6  13        2.04       -1.45     21.27 o 
   1  -6  13        4.99        3.38     23.68 o 
   2  -6  13       26.49       29.49     23.20 o 
   3  -6  13       10.36       15.47     27.07 o 
   4  -6  13        0.67        1.63     19.02 o 
   5  -6  13       19.53       20.40     20.47 o 
  -9  -5  13        0.89        2.90     29.97 o 
  -8  -5  13        0.63       -7.25     23.68 o 
  -7  -5  13       20.32       13.41     15.20 o 
  -6  -5  13        0.00        2.05     12.23 o 
  -5  -5  13       48.45       54.05     12.35 o 
  -4  -5  13        1.17       -1.96     12.32 o 
  -3  -5  13       43.79       34.70     11.23 o 
  -2  -5  13       22.34       31.28     13.32 o 
  -1  -5  13       17.98       15.95     23.20 o 
   0  -5  13      173.92      196.41     22.25 o 
   1  -5  13        3.56        3.87     24.65 o 
   2  -5  13       36.65       44.48     20.79 o 
   3  -5  13        4.60       -0.48     26.58 o 
   4  -5  13        1.47       -7.25     28.52 o 
   5  -5  13       19.70       13.80     20.44 o 
 -10  -4  13        9.93        6.77     25.14 o 
  -9  -4  13        0.48        9.67     28.52 o 
  -8  -4  13       14.35       15.47     20.79 o 
  -7  -4  13       46.55       37.18     16.21 o 
  -6  -4  13       78.59       79.50     12.41 o 
  -5  -4  13        7.30        3.74     12.27 o 
  -4  -4  13        5.53        1.09     11.71 o 
  -3  -4  13       29.50       10.62     13.77 o 
  -2  -4  13       36.04       39.39     12.98 o 
  -1  -4  13        0.09       -0.97     19.33 o 
   0  -4  13       15.95       17.40     16.92 o 
   1  -4  13        0.70        2.90     24.65 o 
   2  -4  13       23.33       35.29     24.17 o 
   3  -4  13        0.94        2.90     26.10 o 
   4  -4  13        0.34        7.94     20.68 o 
   5  -4  13        0.50        1.93     28.03 o 
 -10  -3  13        0.00       -3.38     29.00 o 
  -9  -3  13       58.50       68.17     27.56 o 
  -8  -3  13        0.17        7.25     20.30 o 
  -7  -3  13      110.77      144.83     16.03 o 
  -6  -3  13        4.16       -0.01     11.35 o 
  -5  -3  13        0.07       -3.75     12.08 o 
  -4  -3  13       52.14       39.33     11.40 o 
  -3  -3  13        2.46       -1.29     13.76 o 
  -2  -3  13        0.01       -1.40     13.59 o 
  -1  -3  13        1.00        1.58     14.05 o 
   0  -3  13       43.02       39.16     17.89 o 
   1  -3  13        1.58        0.00     23.68 o 
   2  -3  13       13.18       13.31     17.26 o 
   3  -3  13       15.46        4.35     17.14 o 
   4  -3  13       22.13       25.14     19.39 o 
 -10  -2  13       10.72        4.59     19.14 o 
  -9  -2  13        7.18       -0.48     23.68 o 
  -8  -2  13        0.11        0.26     15.28 o 
  -7  -2  13       91.86       75.76     14.35 o 
  -6  -2  13       13.60       21.27     15.38 o 
  -5  -2  13       21.77       16.20     11.24 o 
  -4  -2  13        0.55       -3.53     13.47 o 
  -3  -2  13        0.14       -3.89     12.97 o 
  -2  -2  13      229.19      287.69     26.86 o 
  -1  -2  13        0.40       -5.14     14.40 o 
   0  -2  13       55.65       74.46     22.24 o 
   1  -2  13        0.68        1.93     23.68 o 
   2  -2  13        3.48        5.14     18.42 o 
   3  -2  13       15.02       15.80     18.23 o 
   4  -2  13        2.22       -4.66     20.77 o 
 -11  -1  13        0.60       -1.93     22.56 o 
 -10  -1  13       17.79       11.41     18.63 o 
  -9  -1  13        3.01        3.82     16.45 o 
  -8  -1  13        6.25        2.61     14.59 o 
  -7  -1  13        3.88       -5.86     14.59 o 
  -6  -1  13        1.15       -1.41     12.97 o 
  -5  -1  13        0.86       -2.42     13.00 o 
  -4  -1  13       37.63       36.35     13.16 o 
  -3  -1  13        3.88        5.08     13.67 o 
  -2  -1  13        9.90       16.13     13.96 o 
  -1  -1  13        1.26        5.37     13.81 o 
   0  -1  13       35.12       54.14     21.75 o 
   1  -1  13        4.25        5.80     21.27 o 
   2  -1  13        0.16        1.45     19.65 o 
   3  -1  13        5.09       -0.97     21.02 o 
 -11   0  13        4.47        5.76     19.13 o 
 -10   0  13        3.39        5.78     18.76 o 
  -9   0  13       21.02       17.02     14.44 o 
  -8   0  13        1.38        1.02     15.18 o 
  -7   0  13        3.20       -2.52     14.51 o 
  -6   0  13       61.10       57.49     14.80 o 
  -5   0  13        0.14        0.17     13.62 o 
  -4   0  13        1.88        0.24     14.01 o 
  -3   0  13        3.49       -1.45     12.99 o 
  -2   0  13       45.71       40.07     14.73 o 
  -1   0  13        6.24        0.72     15.32 o 
   0   0  13       54.88       57.38     17.62 o 
   1   0  13        6.88        0.44     17.58 o 
   2   0  13       42.79       37.79     18.22 o 
   3   0  13       19.02       17.98     18.95 o 
 -11   1  13        3.05        2.33     19.81 o 
 -10   1  13        8.46       14.51     18.91 o 
  -9   1  13       13.78       11.35     13.48 o 
  -8   1  13       54.68       67.33     16.02 o 
  -7   1  13       29.21       20.92     14.52 o 
  -6   1  13        5.74       -0.15     14.28 o 
  -5   1  13       14.33       22.54     13.96 o 
  -4   1  13      122.95      152.23     14.53 o 
  -3   1  13        0.30        5.45     14.68 o 
  -2   1  13       33.51       42.96     15.55 o 
  -1   1  13        1.12        2.46     13.99 o 
   0   1  13       17.52       20.28     16.21 o 
   1   1  13        5.43       -4.19     19.47 o 
   2   1  13       22.11       32.39     21.34 o 
 -11   2  13        0.44        0.43     20.50 o 
 -10   2  13        0.11       -1.32     14.97 o 
  -9   2  13       11.50        4.83     17.42 o 
  -8   2  13        8.89        6.07     15.89 o 
  -7   2  13        5.68        0.99     16.05 o 
  -6   2  13       17.38       27.04     15.83 o 
  -5   2  13        3.53        3.83     15.21 o 
  -4   2  13       19.23       33.23     15.48 o 
  -3   2  13        3.38        3.58     14.93 o 
  -2   2  13       24.23       28.87     13.53 o 
  -1   2  13        2.76       -1.95     13.74 o 
   0   2  13        1.35       -0.97     27.55 o 
   1   2  13        9.76        2.08     20.66 o 
 -11   3  13        0.23        5.80     25.62 o 
 -10   3  13        0.31       -1.29     18.79 o 
  -9   3  13       19.73       30.22     19.13 o 
  -8   3  13       35.15       29.26     17.89 o 
  -7   3  13        0.11        0.48     24.17 o 
  -6   3  13        2.24       -0.39     16.31 o 
  -5   3  13        0.02        7.73     22.23 o 
  -4   3  13       28.13       28.66     17.20 o 
  -3   3  13       15.72       15.27     15.12 o 
  -2   3  13       58.27       69.53     18.27 o 
  -1   3  13        2.73        4.35     16.75 o 
   0   3  13       55.76       56.78     19.29 o 
 -10   4  13       17.97       10.12     21.02 o 
  -9   4  13        4.32        6.52     17.65 o 
  -8   4  13        1.92        7.99     19.10 o 
  -7   4  13        1.57        1.40     17.40 o 
  -6   4  13       21.13       10.26     17.62 o 
  -5   4  13        1.41       -1.41     14.54 o 
  -4   4  13        5.07        0.56     14.66 o 
  -3   4  13        0.01       -4.53     19.06 o 
  -2   4  13       19.06       12.55     18.61 o 
  -1   4  13        0.67        3.38     29.48 o 
 -10   5  13        1.54       -4.02     20.97 o 
  -9   5  13        8.42        4.97     19.54 o 
  -8   5  13       11.99       17.72     19.94 o 
  -7   5  13        3.03       -2.32     18.23 o 
  -6   5  13        7.98        5.60     19.81 o 
  -5   5  13        0.16       -1.54     17.27 o 
  -4   5  13        5.76        6.53     19.14 o 
  -3   5  13        0.23        4.48     18.45 o 
  -2   5  13        6.93        1.86     21.34 o 
  -8   6  13        1.44       -2.74     21.87 o 
  -7   6  13        3.16        1.98     20.16 o 
  -6   6  13        6.36       11.51     18.03 o 
  -5   6  13        8.25        1.45     31.42 o 
  -4   6  13       29.42       45.44     32.87 o 
  -3 -10  14        2.72        5.73     21.68 o 
  -2 -10  14        0.03        0.19     20.20 o 
  -1 -10  14        8.84       13.94     22.55 o 
   0 -10  14        0.03       -4.38     21.95 o 
   1 -10  14        0.91       -2.51     23.58 o 
  -5  -9  14       15.66       15.41     22.68 o 
  -4  -9  14        4.24        5.82     16.61 o 
  -3  -9  14        6.79        7.73     15.69 o 
  -2  -9  14        3.06       11.85     19.97 o 
  -1  -9  14        2.44        2.68     21.36 o 
   0  -9  14        7.24        8.51     19.47 o 
   1  -9  14        4.36        1.45     19.89 o 
  -6  -8  14        1.67        3.20     20.13 o 
  -5  -8  14       11.55        6.18     19.29 o 
  -4  -8  14       21.50       12.13     16.27 o 
  -3  -8  14        6.15        2.77     15.14 o 
  -2  -8  14        0.44        6.72     17.39 o 
  -1  -8  14        7.74        3.18     20.16 o 
   0  -8  14        0.02       -3.35     18.22 o 
   1  -8  14        1.03        8.22     26.58 o 
   3  -8  14        0.00       -2.42     33.35 o 
  -7  -7  14        1.96       -1.93     29.48 o 
  -6  -7  14        0.25        3.87     19.14 o 
  -5  -7  14        0.52        1.41     15.06 o 
  -4  -7  14        2.17       -0.46     14.55 o 
  -3  -7  14        1.04        2.39     14.86 o 
  -2  -7  14        1.47        0.48     16.41 o 
  -1  -7  14        0.61       -4.86     17.94 o 
   0  -7  14        6.63        1.45     21.27 o 
   1  -7  14        0.00        7.73     28.52 o 
   2  -7  14        0.19       -6.77     29.97 o 
   3  -7  14       35.08       24.65     28.04 o 
  -8  -6  14        1.50       -7.73     26.58 o 
  -7  -6  14        8.85       21.62     19.79 o 
  -6  -6  14       16.29       17.15     19.13 o 
  -5  -6  14       18.56       19.50     14.23 o 
  -4  -6  14       25.70       36.74     13.46 o 
  -3  -6  14        1.25        2.40     13.57 o 
  -2  -6  14        1.14       -6.53     15.72 o 
  -1  -6  14        0.30        3.87     22.23 o 
   0  -6  14        6.91        9.18     26.10 o 
   1  -6  14        2.76       -3.87     28.03 o 
   2  -6  14        0.09       20.78     27.07 o 
   3  -6  14        2.32       16.92     30.93 o 
  -8  -5  14        4.45       -0.97     25.13 o 
  -7  -5  14        0.53        6.77     23.68 o 
  -6  -5  14       74.24       62.59     14.11 o 
  -5  -5  14        0.13       -2.62     13.65 o 
  -4  -5  14       33.43       20.13     13.67 o 
  -3  -5  14        0.15       -4.99     15.53 o 
  -2  -5  14       19.34        5.32     21.75 o 
  -1  -5  14       17.65       11.60     25.62 o 
   0  -5  14        1.58       -8.22     26.58 o 
   1  -5  14       24.20       33.35     26.59 o 
   2  -5  14        0.00        1.45     27.07 o 
   3  -5  14       66.03       79.57     19.67 o 
  -9  -4  14        5.90        5.32     29.97 o 
  -8  -4  14        4.70       12.08     25.13 o 
  -7  -4  14        1.68        3.87     22.72 o 
  -6  -4  14       13.95       10.80     13.27 o 
  -5  -4  14        0.21        2.25     13.15 o 
  -4  -4  14        0.27        0.79     12.59 o 
  -3  -4  14        5.48        4.17     14.86 o 
  -2  -4  14        5.14        0.51     16.17 o 
  -1  -4  14        0.23       -2.90     25.13 o 
   0  -4  14        1.73        4.83     26.10 o 
   1  -4  14       72.57       65.27     22.24 o 
   2  -4  14        0.33        3.38     26.58 o 
   3  -4  14        0.17        2.68     21.83 o 
  -9  -3  14        5.92        0.00     26.58 o 
  -8  -3  14        6.70        5.80     27.55 o 
  -7  -3  14        0.25        2.34     16.51 o 
  -6  -3  14       35.54       34.09     17.42 o 
  -5  -3  14       12.29        5.44     13.29 o 
  -4  -3  14       26.18       25.12     12.65 o 
  -3  -3  14        9.49       13.55     16.36 o 
  -2  -3  14       22.26       35.54     15.89 o 
  -1  -3  14        0.45       -5.80     25.62 o 
   0  -3  14        0.02        2.42     22.23 o 
   1  -3  14       19.89       19.82     27.55 o 
   2  -3  14        0.09       -5.50     19.79 o 
   3  -3  14        0.08       -7.73     27.55 o 
 -10  -2  14        0.65       13.53     25.62 o 
  -9  -2  14       27.01       27.07     27.07 o 
  -8  -2  14       28.95       26.86     18.42 o 
  -7  -2  14        3.43       -1.39     16.55 o 
  -6  -2  14        9.91        0.33     17.24 o 
  -5  -2  14        6.64        6.02     12.86 o 
  -4  -2  14        1.12        0.91     16.36 o 
  -3  -2  14       45.85       40.04     16.31 o 
  -2  -2  14        1.09        3.97     16.14 o 
  -1  -2  14      101.91       72.05     23.21 o 
   0  -2  14        0.26       -1.45     27.55 o 
   1  -2  14      111.70      131.06     19.14 o 
   2  -2  14        2.04        5.80     29.97 o 
 -10  -1  14        7.45        6.77     31.42 o 
  -9  -1  14        0.01       -2.90     29.00 o 
  -8  -1  14        0.00        3.20     18.10 o 
  -7  -1  14        1.16       -1.34     15.33 o 
  -6  -1  14       14.16       12.02     16.36 o 
  -5  -1  14        0.64       -1.87     15.14 o 
  -4  -1  14        0.60       -3.07     15.56 o 
  -3  -1  14        6.28       15.87     16.36 o 
  -2  -1  14        4.56        1.18     15.55 o 
  -1  -1  14       64.35       66.24     27.56 o 
   0  -1  14        0.09       -2.64     19.97 o 
   1  -1  14        2.95        2.62     20.68 o 
   2  -1  14        5.10        9.83     20.44 o 
 -10   0  14        0.07        1.47     21.50 o 
  -9   0  14        0.68       -4.11     19.48 o 
  -8   0  14        0.01        2.40     17.58 o 
  -7   0  14        0.30        1.05     17.20 o 
  -6   0  14        4.40        6.84     17.20 o 
  -5   0  14        5.24        2.27     15.41 o 
  -4   0  14        7.63       14.76     14.52 o 
  -3   0  14        0.01       -5.19     16.21 o 
  -2   0  14        0.30        1.19     16.79 o 
  -1   0  14       35.68       29.01     28.52 o 
   0   0  14        4.01       -2.63     21.00 o 
   1   0  14        3.70       -3.56     19.38 o 
 -10   1  14        0.69       -5.32     29.00 o 
  -9   1  14        0.63       -1.36     17.00 o 
  -8   1  14        9.06       18.40     17.27 o 
  -7   1  14        0.05       -2.23     17.54 o 
  -6   1  14        0.92       -0.49     16.23 o 
  -5   1  14       35.43       34.34     16.49 o 
  -4   1  14        0.18        1.62     17.05 o 
  -3   1  14      107.46      105.79     16.92 o 
  -2   1  14        0.36        2.45     17.26 o 
  -1   1  14       90.00       95.40     18.23 o 
   0   1  14        1.75        0.14     21.31 o 
 -10   2  14        3.89        9.20     21.52 o 
  -9   2  14        0.42        4.35     22.72 o 
  -8   2  14        1.50       -1.57     18.76 o 
  -7   2  14        0.24       -3.36     17.68 o 
  -6   2  14        0.10        0.00     25.13 o 
  -5   2  14        4.37       -1.31     18.23 o 
  -4   2  14        1.10       -2.42     16.06 o 
  -3   2  14       27.90       22.68     16.07 o 
  -2   2  14        0.39       -1.01     16.53 o 
  -1   2  14        0.64       -2.42     30.45 o 
  -9   3  14        0.01       -3.20     21.16 o 
  -8   3  14        0.96       -2.29     18.35 o 
  -7   3  14        0.46        1.44     17.24 o 
  -6   3  14        2.00       -4.59     17.43 o 
  -5   3  14        2.62        2.67     16.57 o 
  -4   3  14        0.33       -0.09     16.62 o 
  -3   3  14       33.18       43.20     16.44 o 
  -2   3  14        3.78       -0.80     17.55 o 
  -8   4  14        0.22        0.28     20.29 o 
  -7   4  14        6.22        6.77     21.53 o 
  -6   4  14        0.62       -2.69     21.18 o 
  -5   4  14       40.59       37.61     15.84 o 
  -4   4  14        1.65        9.17     17.02 o 
  -3   4  14       33.40       45.04     17.47 o 
  -1  -9  15        3.22        5.79     23.75 o 
  -4  -8  15        0.20        0.14     17.11 o 
  -3  -8  15        3.12        4.83     19.82 o 
  -2  -8  15        0.00        2.90     29.00 o 
  -1  -8  15        0.56       -3.80     19.79 o 
   0  -8  15       10.82       13.44     19.54 o 
   1  -8  15        4.82        7.25     33.83 o 
  -5  -7  15        7.62        6.58     16.74 o 
  -4  -7  15        7.96        9.78     16.92 o 
  -3  -7  15        3.98        0.57     20.09 o 
  -2  -7  15        1.24       -2.00     21.18 o 
  -1  -7  15        1.86       -5.26     19.68 o 
   0  -7  15       10.97        7.25     28.52 o 
   1  -7  15        6.77       -2.42     32.87 o 
  -6  -6  15        7.64        5.68     19.29 o 
  -5  -6  15        9.12       13.67     15.87 o 
  -4  -6  15        0.53       -2.48     18.86 o 
  -3  -6  15       16.88       31.29     19.16 o 
  -2  -6  15        4.12        3.68     19.10 o 
  -1  -6  15        0.33       -5.32     25.62 o 
   0  -6  15        0.07        0.48     28.03 o 
   1  -6  15        0.09       -1.93     29.97 o 
  -7  -5  15        0.01        3.38     29.97 o 
  -6  -5  15        1.18        1.27     15.05 o 
  -5  -5  15        0.82        0.18     15.43 o 
  -4  -5  15        0.31       -2.77     15.48 o 
  -3  -5  15        0.06       -5.95     15.03 o 
  -2  -5  15        7.89       16.92     29.00 o 
  -1  -5  15       10.94        9.67     23.20 o 
   0  -5  15       44.14       52.21     23.69 o 
   1  -5  15        8.38       15.95     29.00 o 
  -8  -4  15        0.10       -5.80     29.97 o 
  -7  -4  15        5.71       16.35     19.89 o 
  -6  -4  15        0.56       -0.51     19.65 o 
  -5  -4  15        4.41       -1.34     14.52 o 
  -4  -4  15        0.07        0.11     15.33 o 
  -3  -4  15        0.01        3.38     17.76 o 
  -2  -4  15        6.96        8.22     26.10 o 
  -1  -4  15       13.51       29.00     25.14 o 
   0  -4  15       32.69       43.02     29.01 o 
   1  -4  15        0.51       -2.90     28.52 o 
  -8  -3  15        0.48       -3.38     25.13 o 
  -7  -3  15       11.09       12.80     19.99 o 
  -6  -3  15        0.70       -0.04     19.65 o 
  -5  -3  15       33.22       43.64     17.83 o 
  -4  -3  15        5.96       -2.26     14.41 o 
  -3  -3  15        0.21       -0.48     18.17 o 
  -2  -3  15        1.11       -2.90     29.00 o 
  -1  -3  15        0.05        3.38     29.48 o 
   0  -3  15        6.53        8.22     23.20 o 
   1  -3  15        0.12       -7.25     30.93 o 
  -8  -2  15        0.76       -2.01     20.32 o 
  -7  -2  15        0.21       -2.34     18.08 o 
  -6  -2  15        0.88        0.73     19.48 o 
  -5  -2  15        1.36        1.03     18.79 o 
  -4  -2  15        2.89       10.02     17.05 o 
  -3  -2  15       24.51       35.22     17.92 o 
  -2  -2  15       36.97       34.32     25.14 o 
  -1  -2  15       21.05       28.52     28.52 o 
   0  -2  15        0.04        0.00     26.58 o 
  -8  -1  15        2.37        1.22     19.31 o 
  -7  -1  15        2.57       -6.18     19.40 o 
  -6  -1  15        0.59       -0.57     19.25 o 
  -5  -1  15        0.44       -1.22     18.76 o 
  -4  -1  15        5.15        6.87     18.00 o 
  -3  -1  15       29.11       31.20     18.35 o 
  -2  -1  15       17.51       25.14     29.97 o 
   0  -1  15       11.78       19.33     27.55 o 
  -8   0  15        0.64       -4.11     21.19 o 
  -7   0  15        2.65        3.99     19.68 o 
  -6   0  15        1.58       -2.42     18.57 o 
  -5   0  15        0.18        3.69     18.26 o 
  -4   0  15        2.05        2.11     17.14 o 
  -3   0  15        1.54        1.64     18.91 o 
  -2   0  15        5.90       17.40     29.00 o 
  -1   0  15        4.46        1.75     21.75 o 
  -8   1  15        1.50       -3.62     21.02 o 
  -7   1  15        1.74       -1.93     19.99 o 
  -6   1  15        0.28       -1.01     17.96 o 
  -5   1  15       29.45       45.30     18.09 o 
  -4   1  15       14.49        2.18     18.12 o 
  -3   1  15       30.95       39.29     20.85 o 
  -2   1  15        0.33       -4.35     29.00 o 
  -8   2  15        0.00        0.00     21.87 o 
  -7   2  15        3.78       -1.40     20.82 o 
  -6   2  15        6.33        5.06     19.06 o 
  -5   2  15       30.57       36.09     20.84 o 
  -4   2  15        8.14        9.38     20.98 o 
  -3   2  15        4.24        1.39     17.17 o 
  -3  -6  16        0.41        0.43     20.77 o 
  -2  -6  16        1.46       -4.31     20.29 o 
  -5  -5  16        8.01        8.66     17.65 o 
  -4  -5  16        0.70        6.24     17.94 o 
  -3  -5  16        0.49       -4.11     22.22 o 
  -2  -5  16        0.63       -0.48     26.58 o 
  -5  -4  16        0.58       -0.48     31.42 o 
  -4  -4  16       24.41       26.32     16.99 o 
  -3  -4  16        0.69        4.83     30.93 o 
  -2  -4  16       21.80       46.41     28.04 o 
  -6  -3  16       15.54       11.56     21.46 o 
  -5  -3  16        0.86       -0.73     19.82 o 
  -4  -3  16        2.38        2.38     21.02 o 
  -3  -3  16        0.93       -8.22     29.00 o 
  -2  -3  16       11.85       11.60     32.39 o 
  -6  -2  16        5.28        9.20     19.65 o 
  -5  -2  16        0.05       -1.21     19.65 o 
  -4  -2  16        0.34        3.27     21.46 o 
  -3  -2  16        0.00       -2.42     31.42 o 
  -6  -1  16       17.08       13.45     21.34 o 
  -5  -1  16        0.71       -4.66     22.00 o 
  -4  -1  16       32.33       47.15     20.68 o 
                                                 
